# Supplementary material for: Decoding thermal properties in polymer-inorganic heat dissipators: a data-driven approach using pyrolysis mass spectrometry
Source: Sci Technol Adv Mater. 2024 Jun 13;25(1):2362125. doi: 10.1080/14686996.2024.2362125 (PMC11177714; doi:10.1080/14686996.2024.2362125)
Supplement: Supplemental Material [file TSTA_A_2362125_SM9639.csv]

	a_temperature0	a_temperature1	a_temperature2	a_temperature3	a_temperature4	a_temperature5	a_temperature6	a_temperature7	b_temperature0	b_temperature1	b_temperature2	b_temperature3	b_temperature4	b_temperature5	b_temperature6	b_temperature7	background230220_temperature0	background230220_temperature1	background230220_temperature2	background230220_temperature3	background230220_temperature4	background230220_temperature5	background230220_temperature6	background230220_temperature7	background230424_temperature0	background230424_temperature1	background230424_temperature2	background230424_temperature3	background230424_temperature4	background230424_temperature5	background230424_temperature6	background230424_temperature7	c_temperature0	c_temperature1	c_temperature2	c_temperature3	c_temperature4	c_temperature5	c_temperature6	c_temperature7	d_temperature0	d_temperature1	d_temperature2	d_temperature3	d_temperature4	d_temperature5	d_temperature6	d_temperature7	e_temperature0
100.09999999999715	110.18822778651754	135.17112553262945	67.34591462507485	82.32374581121323	30.53595120817722	56.52175455484571	80.68062538934853	120.22962792221234	86.31267626264389	51.31695963778602	71.12724480222995	48.49418053404746	43.06703012017853	42.15748234863339	50.14594562215901	44.928392553313884	6409.966801026977	3724.020707599112	6751.344436835007	6871.376737456169	3279.5509121071436	2911.6757529285383	3776.44810015181	2697.4492776840298	5094.136838939332	3546.7348304064135	2645.095594205237	3013.510261817253	2509.8540975364094	4329.222992979502	1833.8624630484665	3111.7515983197873	170.158204152618	239.22513642861	95.38025681908267	98.55892026527387	69.61544161428398	69.70142593634995	100.37647429410987	115.58021368434758	111.5542601933398	183.59118003818963	69.47381492597538	68.32126479430725	49.277468864786236	66.32833923747667	59.44783272493628	59.36234476980534	76.33886256393896
100.19999999999715	202.88993835448332	171.4759478060445	110.01231060432235	119.18334967132496	57.651507965475204	69.08423086641426	163.0533185786682	149.99111251434076	158.20501635745367	117.90497819402407	114.91547410361979	47.07959801105862	85.2955067564735	59.94304398353345	85.98534398224562	86.8224514106501	11122.455406772697	9809.669748430888	10767.727905609092	9844.28819036947	7032.479305514077	7509.95073238215	4605.979062179735	5327.424631093501	7922.207351719583	7803.139987147596	5750.074673090569	4487.20225863806	4929.62229416895	5333.624503883821	3773.6202818088477	5820.497464033744	241.5733811539187	268.68283948617136	166.5133740641978	177.95723069242646	146.3425740754656	109.35341020225587	142.36080399541652	188.7379684899445	175.864732087551	447.4548275244093	132.19430855839283	98.13432856102523	53.527197193355974	94.76279342198998	78.08468509297961	73.13510440885307	89.80068604630789
100.29999999999714	272.67320236337054	211.62804558285725	175.31711095766022	143.69374811385057	90.21700995936654	95.04572424462683	216.1642426708984	151.83339989027255	178.73390058471557	166.79293102196522	113.15744576295461	58.88451217117714	104.2229855325749	79.60253396841323	132.23418582683627	119.11226812145365	14046.488097284711	14572.00039011321	12472.805608300881	11070.745879797554	10841.005661375208	12390.876896438363	6384.777340207719	7814.780240178537	9080.39567272112	11613.056745635988	7319.883348446119	5785.837063301783	7540.390844415874	5725.995983344053	6541.410559627906	7348.307207107106	297.1846741913422	265.0223934986035	186.16084326128347	199.39664666953485	196.52513012373777	139.33120371881162	197.7037847759836	212.3859786765288	245.16620939392382	578.5927946302933	205.95791486810091	117.8890462929082	59.677844536607736	122.4062169701571	92.88054132212194	95.71427758595864	118.38006555262828
100.39999999999714	258.9927598393561	215.0824863341676	202.85348587972632	123.50053765536478	108.91908567575229	111.34303596939611	184.51436934442896	139.64195330501707	141.5018912590233	155.04527318956391	80.89549496440137	77.22518179980905	87.36130969640065	83.08718173632771	137.7594060308771	117.92335803182279	12465.856991758752	13844.854944955483	10211.799433806713	9649.835560708454	11449.096342484096	13123.13690662791	8591.598864229654	8569.123475722441	7408.8448491387235	10685.951106905279	7158.78368299903	6002.911914837653	7581.104052857592	5730.375368547427	7996.888815121266	6204.112395020194	305.5728540870226	236.89143386461086	150.44124858005222	153.01727153492254	172.36049032267067	142.14276002133414	205.57279870404855	161.9203930469081	245.30542686333365	446.78464984986425	233.36786783584913	117.15878222041492	64.33520930364902	114.00423297134677	96.33162040926182	107.52784671479175	149.66598789904515
100.49999999999713	173.2544334921005	151.58061832265142	161.17458818472892	83.12638068214851	96.4980758440349	97.80503383743854	97.42016848109466	113.51806897338247	88.19162930480749	97.80521138704856	54.3589734599464	73.24476675585474	58.11313768468809	64.05531503857082	89.24398967361535	83.97426246646938	7601.600363711116	8806.880161009369	6162.585741072374	6138.758345047459	9273.425699032114	9298.722060255095	9034.685257094136	7494.311516992777	4198.293933765655	6269.538552012544	6410.071004110671	4747.9468553845645	5295.753560382605	4756.410723383255	6312.3608435795195	3705.350002461011	230.6408352759389	177.98561298939723	106.90768151601186	104.91187867421547	106.2822337501684	112.53846566708866	134.1812302481499	92.98816952212496	162.4868689100585	210.78103996762832	187.12590104682084	90.29654816106257	56.32730709469454	70.26961830254834	92.92018090143482	88.70067949166018	160.68890609109224
100.59999999999712	90.58056998288703	65.87738820985116	93.1030383990827	56.27060930753368	60.827272678938634	60.658724737291394	32.797628680344246	70.5622732214776	45.037990575186356	43.21427538481524	40.271671659260626	40.70761397206702	35.9123067138849	37.283635410326944	32.501660428524794	48.02216984206242	3517.4700786391477	3956.7361323412406	3465.592398702486	2931.021335892604	6592.095079253457	4870.2786847028	6761.102707542962	5502.9145755076825	1394.745261315436	2506.984821487761	5062.224945643528	2683.0902421614114	2763.4041287289688	2750.021810180781	2894.8264353500817	2052.129065248373	106.7009215002379	117.9420133223386	76.96071619798755	79.43181118622527	52.28085963980914	70.88981938986645	45.76087907342161	49.459552907131425	73.3002666952343	72.20093404874184	110.51217041726737	52.560575008148554	42.15630123602397	31.110174285215525	78.39976931095795	53.296074427905545	120.84149476423283
100.69999999999712	45.18762722598642	24.938111205114524	64.03023309745477	38.95343242065445	27.140000001083017	32.11178793706257	15.883246047642519	30.982895927990356	15.416478089520524	21.128516647886062	27.041724195773604	14.434816511438548	19.45529749125221	26.13199389016173	9.576860660135502	29.554209534680616	1575.553061901173	1103.3199510692414	1833.8714455054512	1728.1097960690088	4318.292314300749	2591.8475993875322	3541.6043567185116	3159.843595915962	96.30433022091866	878.944510591319	2508.941599140857	974.0768354346511	1092.9473901916717	854.555894068754	878.7023832934476	1691.0197138095812	30.74533282876884	71.41847498928806	58.91896038297687	44.39669022606729	26.248415193901078	46.41747506550168	18.951798319731513	30.041581472817303	30.86055161784701	22.649948779956706	58.35679446486814	24.228872543901847	27.272253946276134	14.3902488818905	52.454219503650286	36.41431776945772	59.45899970382834
100.79999999999711	23.657898569271232	31.451374123521692	58.25260606617225	23.839693823629002	11.74332802088313	26.0796224660595	17.6775750744396	24.817979035718544	9.930849225134278	28.239793402067185	22.2213656355416	10.98573485292754	9.156203913714608	22.808530688310288	7.500115871367767	25.63851950021379	1819.232691146679	116.62125160069324	1068.0944834961297	2197.6811090694446	2652.749803354254	1584.2850334023312	1493.5661823027674	1618.6251689928995	1083.406651850994	224.99448942116112	364.0249080320834	71.42628035165937	366.17486295905644	1115.7924808303176	1098.3969299865964	2365.455440297132	12.03392056749132	45.50889835142575	52.032944633158365	17.00306228948771	11.967350154746676	43.81207337910731	30.478919339902134	14.856420460000546	15.567462755706915	3.5169865105101024	39.5396367697509	10.423318690973044	18.51040011703947	9.15510771081976	33.20433229879703	34.81125936159616	30.39117237768568
100.8999999999971	45.22361475191264	52.857200685015265	59.34647150083818	14.854075353549481	8.166512170947417	25.486910078332816	29.161602182352595	34.862884927706055	16.356404446308723	41.0584017871037	24.2852992251199	20.851278809411017	9.657568934161642	20.40229793469411	8.705044229298945	22.68255062383998	3429.2393059776164	469.5137514195142	1720.5084058456391	2743.9779244511897	2018.5701161724226	1717.6960609723405	1019.0911423966595	1553.0295424664387	3009.207480392256	509.40281261787834	2159.6809135474264	0.0	623.4869288221771	3637.1439642715677	1394.602810267393	3662.3837996225707	27.473460427122188	29.23774249975833	43.24483189845289	17.71831818264154	12.506363185299081	42.698096369775875	59.30953001335497	18.818589811352147	20.403074430932463	6.489286877560568	34.302880733456206	18.97508374677932	15.894120078310234	15.345066043125849	39.18076245891449	30.265014739855875	23.652781916140388
100.9999999999971	87.05712654431768	101.60979081801118	61.650805743938825	24.10564005660805	25.687725454348694	39.54271882950596	57.49318394711424	41.32035462036294	22.563967308003072	45.2775380875446	25.8625341556423	39.41205290999033	19.06209081690888	18.6786997473375	18.111091179595217	24.303227278888112	7151.654213737527	1559.5860741166675	3507.259314228985	3493.0079214086036	3553.3303622674634	3008.292928675674	2363.2766829853767	3574.2262051659313	6354.960991261697	3800.1555536374426	6836.4886698889695	3898.8579443938743	2778.4233834253846	8311.00292074254	1628.8366723172505	7575.774392834726	69.7958135056	24.722274467300668	45.930873682077326	49.935530755583336	28.27111565377501	44.80381400599855	97.39539880421715	61.25805165155124	47.00675264793193	22.393518835664587	39.9385092392429	48.111421226381864	23.541311782774038	35.57556742911536	54.03638745798381	24.49357346320731	30.62234739651891
101.0999999999971	128.65327095050316	148.92436590386302	82.85496916368	50.81469150144835	51.90170012415773	57.62579402529409	89.4022092257951	67.4863316742277	33.307893599097504	42.35185458105638	30.78624565292425	55.798811537598034	30.516516894174	28.85644908200788	44.21949677931689	33.25778847477112	11331.291459337663	4654.7218695402225	5899.254842262159	6373.88086573261	7058.205666617321	5306.490142770487	6061.720895050228	7413.258291876697	16375.587691923552	18727.06988451116	16496.517288849707	16784.808640548148	11919.079825495599	16828.924226393865	10278.234443886748	15740.654242654604	130.35981564029308	36.55642535421231	71.48252966013082	93.04791671648363	47.44813533304834	66.12370700381895	133.19594498057893	129.45917718683015	75.33642600272476	53.809156369327106	66.00686523917282	77.07345602304262	31.7304114174097	60.50345311326763	63.613710033947505	36.296517342080904	50.02522428213486
101.19999999999709	147.25560063320282	161.19132972075602	108.54768824929957	80.40880165287035	60.633951922849285	70.87983232221562	98.4232275917174	112.57520627299809	46.97266047877858	40.00666422676021	39.50961682691706	60.46133715949053	39.10038677637498	44.6398706368188	79.00615233203006	38.4413047370094	12867.539610198532	9288.777721367696	8372.94574512605	10028.655377196157	11552.309859321625	7544.603258666434	11625.429258398974	11481.845961207642	33758.72956883939	40887.79915158594	29191.950163029294	33655.56317588986	29400.892177806545	29121.74504642325	27413.499304163764	26030.103120340078	174.21619736463103	68.69357119303446	110.86457371467807	114.19938708807221	64.48036272171377	90.30430337027876	142.63268203977526	175.3155897414033	95.63544484381197	82.75300241387902	84.3043937031266	94.02279714965219	41.58359982526262	70.4579922931081	68.9075556715901	86.805609426015	69.65835952264251
101.29999999999708	147.1101199224938	141.02903582597108	116.50603441228355	96.86962779930728	49.71462038161598	68.12619237798101	84.76278867688981	153.03184554153194	60.10528623826548	38.575238052250334	54.85142201298279	48.73334397540477	46.2578907292035	48.63849911340611	98.06681687125204	45.56419512981175	10977.744115198115	11862.985015143791	10243.608265459134	10756.573448436686	14793.708563313588	8744.111931291129	15251.93935537684	13202.348252259048	42453.56402703329	48787.827052156696	35286.06668868249	37871.07851305623	40467.75123474437	35202.33976151671	37323.00557685485	29831.94898082164	174.12514436569504	135.62513234032434	138.374191381082	109.95928971040605	77.54120457235435	97.754249613439	130.45576892319335	158.36307641187736	111.4543192663991	98.55264229065465	78.44626332486861	94.67381225152639	57.23534828395039	56.58720041939901	74.65662416927292	138.0831828857689	79.07549683632331
101.39999999999708	124.39789657298275	119.9261332162993	104.9418720641703	87.79810412339715	35.47436685014288	55.97428578761452	65.80929007964758	151.8114255891492	67.27578862620403	35.793822849968564	66.9038564125875	32.00714329783946	49.09711466098275	48.111901129493326	95.92270371296323	60.629931368498184	7629.352878896784	9680.554266143216	10053.03647367073	8823.025710738359	14143.692350802408	8415.037042194394	13526.416792850554	11491.590200718349	31435.718748243617	33288.864745651146	27552.203545836288	25211.56117607074	32225.206359729145	26924.75936942947	28940.518181688483	22212.898745374834	135.88760834191476	196.55560661057027	133.5517631186447	107.2086519566729	78.48382110539048	87.3728818482025	112.50095789321465	105.96032108318207	111.72511929188167	93.10417454280599	70.5275333538645	76.1287491833818	64.65404321814833	33.815260136753544	75.59687973757362	142.35523185264472	76.14445191142754
101.49999999999707	72.91716550538715	101.54765877695671	77.28210418206675	56.522419039175816	28.449438046652432	44.821225190030646	48.63746409336466	113.31688265705547	56.565224117346	40.92205434785887	64.473354574204	23.630312792408944	38.95292711077366	50.20781133593902	76.48324016522159	71.16129707567949	4476.308712483678	5032.910782488494	7591.181753153681	6703.520613694883	9465.232757782094	6461.746183519453	7697.613408544921	7993.162342861708	12629.426945490819	11668.934511224288	12414.481192427342	9604.386775728999	13543.612838573043	11737.43990301579	13783.31007536259	9940.093643902132	94.7648361709121	188.0685069640463	99.00919048012923	107.11729720754056	67.26376414594743	76.7892323919563	84.41536836086483	67.1754599929385	79.01174138439782	77.31631411366071	70.90788776487231	41.10425625576199	52.26667525144189	25.000028196486266	64.15688440660394	97.80833501484638	60.42905029273526
101.59999999999707	32.75573532180419	77.07754765942991	49.54390468561367	33.086990151709735	23.42795384165759	35.43152353101351	32.1789174714586	63.77251577397269	36.83018786513219	48.85629976084471	48.60347181224874	24.14856942989512	23.205434823026607	45.26686196778341	47.101087083342534	63.34215049727935	2392.3164881076373	1955.8236468968391	4151.397445341759	5682.493673374037	3844.7992828149363	3860.7264801560023	2389.0691077592437	4419.882692269473	2947.964311442581	1716.4148096354802	2776.1037047524064	2187.8056651367624	2149.4089066741108	2203.101095884152	6040.845770102284	2164.6924462143843	78.88473991694524	110.14552415356209	58.55142661266436	89.21973106381287	52.09592163111117	66.17970087132318	48.416928597574675	50.299414215469874	36.62673039443663	63.59267029806651	61.47326828147725	13.921354715678481	32.154031552404064	30.895218247343532	45.29733454993041	48.93958569163286	38.32697921610267
101.69999999999706	24.38310028496038	51.20472214553778	27.688442680519884	43.4691491539372	24.769438055897915	28.836131270898726	22.51756541181039	28.389770345716276	31.934073338455363	49.90975072304163	34.090610472928525	21.569745567893207	13.692629173320945	27.710524877936365	21.051028307001182	42.63591632653406	2052.4613408100577	904.4710848309763	1792.609221048581	4649.3131119763375	1049.5359175452497	2280.861434011503	368.8745585349728	2796.035649144531	2013.8487549655858	0.0	0.0	693.51403215787	0.0	481.1295739869572	3318.7504785831075	483.18880944070446	81.14851289698497	34.4435971737917	40.664327239887854	57.05465575689425	38.581513097030346	48.54791343923536	25.594149263898572	37.27090803824509	19.342307719372453	53.26727220365263	38.40845422158111	8.746514366751013	24.43269004287571	33.453803780797145	26.857254821956367	23.58093849683409	26.05130045652609
101.79999999999706	38.8498383897155	23.463281260752026	27.84064497020314	68.4639730601963	31.696334000258013	28.03095804891563	17.606922537522372	12.683240774109281	47.865291619586955	56.7911669141919	25.497550397232235	16.50191429736766	11.194650207514174	20.221966133474535	18.64907935119674	22.94240860536015	2109.367643675596	948.4750228564207	919.1552559984144	3497.6526807321525	980.6878560788384	1541.0048052464124	422.32787156460745	2510.5882010370806	2187.0736947959845	0.0	243.96869480841514	73.74686662204296	0.0	370.0144431580021	1381.0559672963702	291.7113446946891	86.47821607341032	12.771190905406213	44.97167997260801	31.33289321113553	26.827450980528138	28.21157200958972	29.93680126055057	31.50638568109833	23.01920840320849	51.39414401140356	20.21695094124975	13.39064939704376	22.93627818498145	27.64321003901125	24.099676453258624	14.240420839618483	25.447199277755058
101.89999999999705	64.63953959463097	12.271062718094383	52.6310381566761	68.69585856321498	41.24419594372983	44.263726917041545	33.18903491380839	22.195553689170477	61.62134135723363	66.61595391167928	19.35335805044435	18.243522973720708	12.435892565568508	30.888528925066083	34.10914679327417	16.525102921957235	1820.2051906526185	1396.1468542628622	969.3320097613581	2230.0560228672493	1301.7113947665093	1186.0657589318523	905.3906627648414	2454.837219429402	2760.3411962622235	318.43221307278236	767.8748725124257	302.94316927027234	323.3805220316886	210.90034045544905	75.55555886219487	555.4684280288977	76.42336679560114	16.898769072772804	55.1265175279498	15.493872229111185	24.973585227492954	13.139021472964005	47.14605967413512	41.77768544308845	28.051382461715612	55.81028553969542	15.166166683784889	21.965079817269856	16.064455568856026	23.521790123510097	32.78390329849205	20.387196864041798	29.52923109708266
101.99999999999704	146.65472112669548	60.74792693221079	113.04059308632672	60.610337148963495	54.51123997307344	76.2892695367758	81.38641777808645	59.56449024011385	62.871242502929334	77.70234100267821	17.706079184870003	38.71923123881015	19.489106385946073	47.27877563739498	44.67989484847888	36.32510870621921	2592.5098760969213	1724.4344280181108	1632.5619410150578	1357.0711162330497	1711.2051060352792	2219.7635520811477	1456.179953167495	2460.354118202028	4734.529501155042	738.9993084561895	1034.2505593322667	1390.7421862453518	2473.927882491963	981.597083723364	334.1686838026721	1033.1417831755432	96.09704539876114	28.098450696647387	81.31597447682024	21.353302639963356	55.85576268157175	19.058388923939894	102.53319861750157	56.54336958023691	52.33506715221561	78.42923424243213	21.60067241833205	30.549160887783717	14.622462125459176	24.803030431899806	36.074206636557626	28.98145219283953	51.16939149573479
102.09999999999704	303.17853611992683	248.45891761608695	204.3604469680019	97.1986322807409	69.95732888275383	108.23067478709166	145.55011255491036	141.7812564988851	89.72089064752332	96.58942831735888	42.5751895405414	80.4952244494821	30.984890564430327	58.49135814906534	57.099790864293276	65.03316049089929	5449.213342943605	2899.379978671985	3468.8974598293144	1922.2301471056228	2451.8680416160846	3951.7695742794485	2793.55779761557	3246.806676270094	8792.190360385654	4237.419616134169	3533.7270292512417	4948.500109346937	8924.002869431471	3953.8670948640697	1708.253938066049	1738.3318465325267	180.48703344040757	93.97479626001468	148.746829019225	79.81827049986644	103.91372378881296	72.3332193297125	231.82226296785274	75.14126832680375	88.04042319966516	112.97284753976625	31.119797728005434	60.594106290834574	28.06199879667302	40.48607474263698	54.46557143103915	41.43397337840133	81.45583642167563
102.19999999999703	441.894166515771	472.3481447888598	261.9900072554781	165.83539904169993	79.85867722297252	118.30781473169984	209.1558321147463	278.1823899237774	144.22101703835392	133.59818101155358	98.57433473154109	111.93226963871868	43.73054099771514	63.320685407754496	80.22921832997375	88.22918342994029	8513.95344464962	5473.822560252809	6230.075254674223	4413.971915022981	3587.96604744952	5625.4709831302525	4940.03282079984	4800.205826662612	15266.792908746049	12026.767362367937	10000.26993253568	11322.866385331828	16206.972633498079	8929.05106224472	5890.086307458735	4682.174336352341	274.1408111020255	243.57595803960865	234.51385287902798	166.88266945911934	138.20865920802194	171.11255383570847	355.3169312546414	134.27412197140012	141.85944025891095	153.7920635100481	57.48278557404984	105.3027389179772	49.295010674208406	62.34006538172216	117.5403413932998	75.91351357947246	104.41557358674517
102.29999999999703	453.69150906815116	503.7008901569809	234.74963142726295	220.23444800396132	92.1021251408074	117.24473056241477	237.5552231868094	356.5383076699561	175.07080318453956	148.57855516754145	143.56317956983818	107.84962663822796	58.66160981254347	66.11846891595279	100.77653548359133	106.98647990316887	9426.77427082433	7967.05362143361	8262.232058725618	6969.983234439874	4563.8992737620365	6873.139486489797	6295.889642285106	6111.94674268569	19558.842424534283	18638.142961600333	16992.613944260916	16185.414557908489	17527.128230052058	12780.380003508251	12463.554949387431	9839.878582885527	297.7159495669935	364.1442429640582	256.28271694367317	211.81003219849396	147.34031903771236	239.08491803143022	350.8648938087122	200.67537555971214	195.943158943635	162.13795578266348	114.19272914616685	127.53811050947907	68.35218554160389	77.63813192303897	175.33221508240064	120.50192268405853	110.72219255894669
102.39999999999702	350.71753473014604	307.4901541771613	171.52100263030843	218.32767965405802	100.03301597851329	123.50042378234451	200.3890298919389	285.3111644558638	161.2037863513881	117.59802608199242	135.41251332601095	77.51574317301477	72.2183342655418	63.74988993484212	98.24249563872407	112.89893530994875	7790.532576198169	8231.90955471225	7855.741592090699	7153.147586206061	4867.995006385447	7181.045785414235	5371.464349788934	6364.723448072267	16735.350674466365	16908.909526654472	17664.603019933642	14317.328588272652	11634.881374323439	11796.525894176491	15338.980976300163	12205.283334403703	247.47597985971396	335.1341119569041	184.48381066833724	188.6334683987441	126.19836360391365	204.0810300637376	227.8384045322469	208.266182969035	204.53724927030385	118.70915831175562	167.53275240800423	110.7269763207399	73.9215727242143	78.8008229538431	161.52407978277316	134.25418785778078	109.72338790547485
102.49999999999702	221.73614507485507	104.85785015518908	133.76355280331325	161.92030076698944	87.967715898654	119.78785477206044	111.12846050845991	139.39147106108982	122.52000421931692	77.00408983528435	85.55866962658975	47.94999635666572	67.69697698907137	50.34670707683213	71.68750436112398	90.17566825307418	5077.716023173012	6273.8329036700225	5754.099791583883	5012.612096577062	4175.886268442366	5829.865543914923	3169.1865574738868	5011.434622233667	9194.984559727542	9016.467927364296	11521.465854090711	7393.591597200555	4672.078307848708	7067.868442684454	11195.680258148332	9025.099709090771	163.94630515451996	196.6256859573851	88.42582073778964	132.16908488065712	79.31156831094016	103.53188553431657	104.75738019017264	143.56552438338403	143.4996369714125	60.22424526964839	156.31635668494565	73.13365342185229	60.372193774913086	69.50735127646233	92.808810716689	100.68854791513724	100.21504956481633
102.59999999999701	119.8911973037696	41.82016276154959	107.86462434237403	86.41553274827211	54.899317224690535	81.50326696445072	37.01014459535132	54.20764807170511	79.1055768576563	47.98111302287618	40.00303352418023	24.58763569938537	43.67487323046923	27.325110157096418	37.47404039836169	46.7561098789684	2865.9676467165104	3726.134323118577	3684.261936298804	2718.434967843452	2546.7933116748522	3299.8292575117302	1323.4280875183285	2759.557137586149	3240.757953239647	3071.947970045317	4733.43036744792	1725.7654072543783	1339.5075091022577	2766.5173641449533	4595.76783404468	3977.9374388823867	76.77102169733034	76.26320268857643	30.13719645050363	75.53797879786937	30.139857558431217	29.103344590328454	42.21468894001108	66.53932273221484	61.46582143688401	24.002016523529488	84.7579514420644	39.06056480279327	35.711128076828686	50.94120841792026	36.492576982581994	53.83047481090879	74.38753268393894
102.699999999997	51.66443831815374	36.809852215385334	59.9164181895517	30.953666828002785	24.40247793615391	32.22521651418549	8.30321180005067	27.61344792950462	32.640336209089014	27.4016988417089	14.171774811789012	7.8528508004084845	18.321185378177173	11.120047552455965	12.968722996006324	15.763069130961055	1458.9515132141644	1606.5939228642067	1995.5120274280434	1428.8369496626456	1111.6353302072437	1521.270081075011	637.3608971035579	927.7329500158964	1152.8694593713394	986.2563914055223	1083.548903362096	0.0	413.3630229816056	1006.9491560020977	1080.3313236873942	1180.3967074996738	20.783605202884537	20.729043081000324	15.798182749158737	29.600642117257284	9.984078801838626	4.884206360597195	15.23561279065492	22.257372845864033	23.631785145185148	13.029641034019942	22.18407147821665	14.50998188373944	18.300321155416242	26.297694631158777	12.656271966240014	24.780109736721883	40.86651057167411
102.799999999997	17.46111480909084	25.441905339999902	19.34555724001475	10.774972447588246	12.773071003248567	12.070276491519516	4.435188425718805	9.151039518313615	4.7224029290388865	9.41073676338803	5.980223389846585	3.8386442019116447	5.980474637600648	9.702564072249906	3.097166891926118	5.787927039738647	723.4147222190269	584.1100458631437	1020.0825719719936	532.4468057986363	547.880218656685	706.1919149255651	664.3473185264702	372.49901866310825	245.12923817158332	528.4147286786281	246.1527760040703	117.94038456537736	293.97377171796063	655.3520429326315	451.53071675926606	404.34444722856836	6.395536664595337	7.049437151181384	19.559868005696877	6.470541221507602	12.862455528198938	2.4473705090091635	7.1479545634654755	3.490452342193282	10.31366882143498	7.768962477143549	0.4308240250662617	5.397104947745549	10.94042745816281	13.18408611065644	4.281381382430931	14.024883662316164	13.824083639375775
102.899999999997	11.16774253902382	10.862893748889396	11.102833291376836	7.282016928807859	7.923079714279566	12.647163922060447	9.41356664961457	4.39963439791064	2.652901896961185	4.317200531248518	5.491628343404676	3.772439585307024	5.564867341047543	12.976949829714323	3.187437649661494	7.491636465788963	318.28333134267615	284.69513109329677	801.2708702260625	445.4252718217799	558.5754831175094	518.7953359906154	647.6543856842302	631.2198032992305	275.6280235703275	92.99408215875384	337.8961439186589	332.5771275935207	195.56832452259042	771.0566478044043	123.09345113637619	179.11223504628686	7.992699248700273	18.055793435651637	23.595132969454614	4.513992417837938	19.446166246550963	0.7955114551391836	13.169612048988048	4.402544991505246	5.7035993127979285	9.106000177422533	1.2051463864285235	4.479138506915893	6.870319117144337	10.186988682561829	4.396599003812331	10.555911987451655	6.002549408792909
102.99999999999699	14.85761617096263	10.771950393917994	19.920880628567783	13.498891746498067	11.139926047184646	11.429045369598239	17.46714431509294	9.298431801750873	10.775002394178943	9.040901586300404	7.23106257331341	5.275293438395046	7.874127991954409	14.611722622475504	8.60815947426421	9.799659835371743	416.8451339270884	513.6999913296779	1252.5781110790865	1178.159871006393	598.1790410126775	599.1382806941083	548.0434113412191	894.0535768843274	869.6113463056714	354.22792044636225	1233.9977517413558	585.1552507430483	409.84191885763477	1241.161998834865	267.9847939465275	462.13094723679325	9.595128957935911	28.89874677253858	23.639638419814162	7.56845839081983	22.455455640508745	6.47159630198639	29.651316916947724	8.117870360471704	6.335458147815031	11.897589961108014	4.188317739546135	4.824672512104753	6.278617571411383	13.057405835853615	9.156761461895744	7.822850805432933	7.401664764295531
103.09999999999698	15.000584585084775	20.206496892814545	30.74862543879871	18.136626167444124	18.033572974064896	13.249609428208874	26.472137963285107	17.028672955000342	19.07614049353228	17.711629610677065	10.802108311463554	11.555377205149671	13.775742649389965	16.481460209689217	16.93598604857492	11.459960697630112	1414.1681367852418	1437.8480362089604	1641.2603041580542	2033.6271168105288	828.9148954397699	1013.1506349264776	712.1407957895746	896.318208877879	1566.2056046280084	1129.481539680815	2266.9946778616436	1463.3838026930991	1205.1351312346908	1383.7523988757198	1067.4233013069274	968.7466918304873	12.308530957868873	29.058312563010624	24.72089247960345	18.028664518458605	22.26746825716659	16.68878103100526	44.9712964006444	17.170561211350904	11.567889907597392	11.582210765644096	12.508214685686516	8.705822280132658	11.425953296319129	13.750795423443812	15.919168112072708	11.006556463588518	12.487962905859584
103.19999999999698	21.610827294898325	34.98598815255943	39.57160049070873	21.9446367565625	21.578756380902608	20.947962181778486	36.35228924902185	26.408453981882325	21.71423034182504	26.27001634976124	16.670843174874957	20.22006515710115	19.138264127954884	20.51120480329509	21.85930681710781	15.053917083897186	2427.3869433462305	2238.7518305539033	1673.0603493054884	2197.958961369749	1372.7053369641415	1579.2985084798493	1149.5687099469553	887.9657329470158	2064.174338077488	1817.6402073118927	2775.35974693196	2548.795779113516	2246.3506983080156	1464.2281811949792	2464.5730170137917	1622.910855842525	21.897970682512444	22.291616445886614	34.91813852725241	32.94763648931997	21.87222591046781	28.1034969300679	51.95321092606919	30.411211034321223	22.8545366740033	9.609365293979371	20.24846004882986	15.172617383842463	23.124866011259044	12.553929742608744	18.42507909357733	22.755417503685454	16.18820544212977
103.29999999999697	40.31980389102062	51.07092109514362	42.25212011930919	27.309480260236832	22.478856676902062	31.151995221420044	43.4243232662766	41.2983964281412	18.820707551261016	29.72026407082281	19.3684983355972	25.52323811642093	18.98062813756218	24.634972900333917	18.852592148880813	21.5241949283255	2477.0941941438587	2126.8002478892577	1391.6594886830862	1739.3140446403706	2058.0529939721614	1692.3671077142158	1680.2217013686757	1179.9693295601778	2421.9316878038035	2276.62012395179	2566.262319942935	2743.9131489247834	2639.9400492209656	1807.5366484386955	3347.904677607105	2106.7744567165814	39.35618598032139	24.57606887272222	44.16135885456778	41.66695260726029	24.229012545743768	32.774060827149064	50.140849812502076	36.63721157716936	35.03439351789115	10.26874622993394	23.70807015286734	18.945427457724765	30.04451473287214	15.039434540181725	18.012777683957548	31.079673000525275	17.375659267829025
103.39999999999696	62.162601214089804	61.833528514832736	35.60262706993705	35.31555222534448	24.699445797621685	33.48147208194707	43.13548652356922	54.77467834019971	15.777986950698777	26.61268148486431	16.64882455490535	23.644073810156502	14.406958144727668	25.516778209448766	13.64814013421082	26.730782797348557	1629.3170093669628	1450.7817427808145	993.5196744304224	1457.374416305719	2258.018451227523	1284.203973286986	1979.7073636976531	1443.4459628278125	2483.2724860012713	2510.1313031390787	2184.89986709833	1832.882884260828	2113.7869605105398	1910.5428240867905	3007.5029145202	2138.8066177656337	57.27407242351129	37.911015989641335	37.687336706130154	40.25381143788699	24.914574021879915	29.623040866374108	40.33502096317574	29.89425608664064	37.8597076213461	14.232621993355709	25.152812944373583	16.75730288463372	23.305068189209642	20.893366468110763	19.83111202210428	26.809081326464092	17.00603605642739
103.49999999999696	68.27894968309026	56.589613749650965	25.035376816398546	40.46935932626965	25.3873655111814	27.03389293308453	34.92708195959943	53.47733862667981	14.22197567169948	19.62027942107464	13.39596549143914	17.964295630228246	10.126461680292998	21.264814474037053	12.17624896987253	24.52958441836194	1045.0816733661811	1002.0169533119025	761.4691432588551	1523.4821307613463	1884.1139127042456	1105.3972346133262	1727.9614198674785	1455.3411705710419	2169.902631791398	2444.4850602895885	1732.02060072162	961.8335578545348	1424.2916528228152	1499.5988415285967	1968.4583840471093	1758.2978118079247	67.09431319758875	43.45714822469741	18.979457721625472	31.072132780394185	21.377923074618426	24.099250159568285	27.15955839839187	20.832252274124258	27.38027227101635	16.771266250775103	24.215021712667756	11.390622636772985	10.723543729342955	22.94808046383563	21.247804221152702	15.688847660319025	13.831691532599317
103.59999999999695	52.875803986120374	36.693115196051075	18.16435006637137	36.429867384382554	19.204623900199895	18.15809278771077	23.720249548133932	36.557877612510055	12.86825419493338	12.984026308587772	10.942538816791549	12.292805046111255	7.77873318784062	12.444346227946083	11.736371926493716	16.292227731360647	978.2417374529643	799.8525884687548	650.3049373405295	1387.7712937396586	1383.037406621424	1397.6983440323716	1060.2003601415142	1361.7026172036433	1614.0309685075092	1856.2535774831001	1071.6289120561323	815.7468050147133	1519.2863375567943	1021.5803078491964	1237.8288686278152	1288.1714320137773	59.10493869522775	32.091045582738566	7.36471603838709	18.964309753510502	16.199399144969128	17.20758373996456	20.81595422816715	19.41713173647307	13.426643814780178	15.954009030020872	16.838562808140544	7.484222442228014	5.90755497772348	16.94254039089076	16.116436545928654	8.975417598440746	8.724574706742217
103.69999999999695	30.604524179535073	15.782311343013758	17.182432951519957	24.741882493420228	9.764832389376068	13.609701454682998	17.636047511621825	16.559175363875692	11.442249549912702	8.294257485183296	7.677216425265337	7.4504591684751835	5.484503124088298	5.51442460680987	8.715388930290736	8.682886564659784	893.6322143448965	503.8312988735605	885.2874442480613	858.4978772458671	1260.782413350593	1432.4363005792147	599.1722188187656	1407.7401073188764	1167.443047960318	1194.7110606463261	492.9225891172946	846.7813730132916	2070.9122917644504	1099.9900199009612	920.0509194201635	905.9950352329872	35.415752933844985	15.623686354389882	8.977215011312994	10.691580160332471	13.309957276486754	11.430462211039378	19.150612435677985	20.028708524289858	8.11107393554618	13.034682921765356	6.59914202090079	8.241078645700027	8.339484272731003	9.22882003264148	8.805631736490268	8.393841205543426	7.424304527043296
103.79999999999694	17.944942128518118	5.511083196042829	15.114574684594453	16.377796334789604	4.650050355049777	16.123664888636203	16.677525889229575	7.686536062326521	9.700385796602648	5.649396833585262	5.347437900579459	6.5217576471726275	6.360224645647854	3.9407211526798007	4.378770732952442	6.22150490908021	667.7308959228409	401.8826863782742	1376.9931449742576	490.37574100953924	1427.9309379084007	1020.8094814462772	589.6338118060186	1479.0856917897413	1103.8530639138885	956.7091474288515	564.0192661149534	821.4992196208281	2376.071910650901	1242.8353684316753	804.6026846719907	624.4244871930949	11.820275946524111	11.266802983589246	14.107794858651737	13.424281776815269	18.079332845795477	6.698686875666214	15.462137667747944	15.489651323765555	9.26228168310423	9.841851698310295	4.50024418198292	11.46503982227043	9.357316904008668	6.9389296642233225	6.419947820003934	10.620524610409236	10.76639647679797
103.89999999999694	20.120014624359023	7.7317904220897455	14.79857272202938	13.577375179386765	5.433005249158062	20.294050864212313	17.30726602849417	7.698734856620614	8.785455005073894	6.175328211317902	6.886373140023823	5.925353434732776	9.757643177282576	7.764147854975306	5.852379872991124	6.299510919137717	623.5913969710265	381.7679248295476	1551.35459560626	498.53420239130855	1352.7128874871917	748.3523714563527	634.1042637610025	1331.5250638334915	1669.602142908557	1280.220059547121	1365.0877697301976	698.5245741990319	2015.3638613517837	1310.723020566372	940.7493775435381	525.6485725733595	6.992711175365062	16.329518141176464	17.48365735637611	20.97820864461992	22.805790687375563	6.0063598364795014	11.083096291070191	10.456876455657543	12.534301700087468	9.377611468072315	10.006367549255122	13.334912281706625	8.583461960270796	8.343401290475603	7.449101785844409	11.993802718157438	12.452195017972507
103.99999999999693	26.592296385569128	19.61128413833139	19.89113736738064	11.49150044773116	9.860796819069012	21.41180793921793	17.133211378467607	13.308265034220918	10.302561591288352	8.022346636723247	10.628693211419048	4.802654491447772	10.954968013740821	12.179059622863132	13.676564135612434	8.264847450211672	718.9603193774446	394.4335300226298	1226.0567836499015	741.9056349310431	1008.5525836515325	811.832004666244	802.1029647830574	1048.6177376073672	2501.0160365939837	1976.0658250871068	2507.34937601568	939.6819398281015	1392.378115968862	1369.6079263885488	984.0342585486545	885.8126632987852	14.499191594705268	19.269395843710146	18.92756711507415	21.991815961906333	23.247085893266192	7.775871488638527	12.793260589853407	10.052170272223414	12.033020189207281	12.11913340623127	14.148905869146459	11.637371588606753	7.672487050787406	10.631894932724812	9.796043920727405	9.565351788987245	10.963508598392629
104.09999999999692	26.776536604354302	34.47976493710326	25.332603107529053	11.190139373952505	11.998415365923146	18.479274387696886	17.658550747092384	20.018376115354837	15.499455349465183	9.920590126515282	13.263668912780258	5.595525129153927	10.056289285248631	14.13862631699301	19.163300707806112	12.04256069610339	663.9206564452021	598.8198980158184	856.1273721415282	1035.1311458382497	665.014461198262	1003.97955677194	1122.379105797001	917.5074319991148	3195.8963390411786	2787.8243361635846	3200.962493947198	1736.1061656419854	936.7604710778759	1378.8813922090596	1095.7460536134795	1624.7566943650231	18.382922859106312	19.448885769515186	21.090915719504117	16.080149176345127	19.226297565379003	12.59921378043125	16.081111213331887	14.40267203178771	11.145363793182987	15.541816223291823	12.241002933526168	9.879517597665584	9.142534375478677	10.534274939816695	14.660000486247975	8.429960126634867	10.944620805909999
104.19999999999692	19.632644926719593	40.35315277546372	25.44152880500988	13.94787287637248	10.168676100869774	14.888946090000044	19.24791066300661	27.12213383286554	20.46621816598278	13.490260524189138	12.183461973188926	7.711861949915457	9.440442972494106	12.230955671824809	18.627455597497708	15.300943035473047	938.1673100346911	925.4666216980597	777.6786881595798	1054.9820877554705	566.5157646868894	1131.1702313904275	1274.320759733062	1056.7524044288905	4263.498383730175	3674.8579761756823	3367.5866884525276	2945.9848585095997	885.0944882373572	1608.8166752789716	1711.11454649197	3168.6625970326804	17.987220451478358	22.23845400577793	23.706845739927708	11.708167419081542	15.743135761864771	17.194505415428704	14.19395955504941	19.21177863452943	11.237263426589783	14.175589669816892	10.397182824748995	9.958036852674143	10.682839556581397	9.528992658492351	19.889921413175458	12.204254138876776	12.0613511710058
104.29999999999691	12.741499332113479	34.607379651404045	20.73172736119866	15.346103200123274	8.404425645787093	14.984801817879443	26.662825077288854	29.891657006550044	19.832862565904026	16.58160457319986	9.561566284655463	7.779255317993753	9.191212791477241	8.570956936597298	14.901299902865098	15.16211348804063	1292.737065748199	1131.5849482985084	749.9914827969683	806.4770168365753	587.063706723913	1126.2598917631506	1014.3822577339471	1114.278238905899	5778.610337671343	4501.280369079719	3467.204185703424	3730.767115457855	1758.6075001211304	2162.8018057243426	2917.942104382163	4725.204836553021	18.12905761723427	25.837887003314478	24.680527483263095	13.624299690887504	14.187271498863733	16.171827657345364	13.702453749029141	19.439806468024546	10.24639472397281	9.834871591693071	11.542621225052958	9.057350077444436	11.150390052323457	9.514679157228468	20.662723985537536	19.46434363461747	11.98102028638613
104.39999999999691	10.477375930001358	26.833549012860153	14.937724986465586	14.080443290888567	10.584944646707848	18.024650629223906	33.27852520325921	27.522965661293306	14.264148052551157	16.016854541380624	9.347371484386894	6.335297440335939	10.1082973267023	6.713675921969395	11.863549258354077	11.529742476791885	1315.7087093785556	1255.9924255238027	872.1475344751971	722.4798817812567	601.5896878919048	953.4128874858174	581.3853649690591	864.546748935242	6333.305349619999	4333.540895045038	4213.800533258997	3546.493771249917	3213.965705012351	2895.238692056386	3849.2523378907595	4493.059053134519	20.856264337362884	22.933179549633504	22.19087341301252	19.74391104955855	14.644913518044042	16.207908027810863	23.651510408922448	13.649669751662241	8.221580361378654	5.745281645927138	11.685752187979794	7.915163224311671	10.056044018244004	11.294105053962403	17.528568988421693	22.810732374829882	13.919589760777235
104.4999999999969	10.891333130359582	23.22668411088738	13.601230224424912	13.452587162328077	14.99707365758531	17.33003613162355	30.689396010333176	27.031790182999345	10.868983363451257	12.187706531991449	12.10397342974303	7.197033831157093	12.950574222124754	6.248367643061283	11.045215661368037	8.93376983689266	957.260340010724	1367.4735408065842	981.2528451118018	906.8787071964539	807.1752672597622	653.1709766301921	295.89468480623606	690.2337779939807	4891.112011603766	2898.745905367967	4503.349479193582	2701.5504127986064	3849.7874811386228	3072.9843261117403	3680.8260831278108	2435.3084028454205	23.304418286627644	17.062356126159738	18.717753734986033	22.946115859764912	16.801063433116894	20.751725071915708	34.781958123784634	8.144906437752576	8.768725994377316	4.214129219387544	9.314800999972805	11.672832006352799	9.60517208026106	13.748497221173908	14.602323711515245	21.328067066850327	16.045958965573252
104.5999999999969	14.006769097155313	19.620345471753815	18.821396345110436	17.734963819508355	17.618513783996516	13.02346184482656	19.979157795172366	27.841542967061947	10.924377404612502	8.050768133038646	13.343225394988647	10.56980651168964	13.739330942648035	8.503839686823403	11.466059207384061	7.89781823940122	683.8530941693791	1280.2596776350035	951.8406236300304	1010.504958730944	1031.3071171705399	439.47037047811205	227.91564505725233	709.4297344531323	2501.214142390836	1553.5835469721915	3167.3894948472575	1826.3255534221644	2946.308139270941	2399.1625472716714	2677.1161694032617	536.3625648767464	23.068591642313084	16.45872290444851	17.1074988637388	19.004674546270987	16.543099041614454	22.38090761663364	31.24230697637127	9.85931819665345	13.151356241273726	5.0828204160415416	10.089435407949367	18.051632797812005	11.14737752765706	13.703123366137904	12.890362997964486	18.787444400112957	15.751257012386274
104.69999999999689	25.456675840471906	16.59020619745106	23.737977666669728	22.79786515289921	15.019182146319684	10.659549055103138	11.174143607236298	23.801556781711735	11.100735980894477	5.207078162559142	11.169274046716952	12.636583689259403	9.948264522176217	12.635572687412981	10.110779953800991	7.737647165130414	1043.0333033218358	1202.9536707397356	943.5775504107725	1198.5191090060741	1131.6084569719194	525.2340383869548	450.68039605040457	803.2442738403948	904.1314389279554	976.6575728123373	1263.810209471023	1319.272511239994	1600.0773304826864	1366.3013645165604	1503.0299294665078	283.36477405088283	18.11562583070795	19.978729223275714	15.567965090389961	12.521063073910879	15.543675090845348	16.495249373236756	17.99495513460883	20.315088823319204	14.893862869227721	8.644746333556268	16.12417379281097	17.881878582626225	12.274716743605898	12.267857072397478	10.798726190997938	15.48406747541857	12.298892783509656
104.79999999999688	36.925712147732824	17.522627769349214	23.354898702102584	22.19339224334904	10.3120938969666	13.157803534353334	9.098177604503315	19.46628371826417	11.013859189591134	5.6344108493521246	8.337036402451028	11.460485332869451	7.2266628409402855	14.382901151290842	7.35248784470646	7.626517530827242	1792.3652849331033	1474.8921085739746	1257.7496095970357	1645.6670220930152	1115.048191806403	1224.3594307270973	748.8608890777118	1041.340814889883	564.9510244004105	799.5751134809788	344.99455147385294	1171.6278651144041	782.8981007376478	762.1678496105226	731.4023924539016	908.9587849140198	11.558629004480462	20.64290668966613	12.833275068664829	11.738530807312598	14.825313158302148	11.80158607183156	15.50056048887672	32.498161288986466	16.767072257947166	14.966766181984012	20.871778408228572	11.787050312057387	13.303303486237848	13.07715680527646	8.593623489231504	13.92443146714777	8.78361416092789
104.89999999999688	36.97107233937449	22.39456304605578	21.84311998991126	21.50878349831732	10.226581335027651	16.569036930038237	10.585524209031556	22.783712370851465	10.497321159582905	11.260067047471924	7.794044580012998	7.925224483482214	6.7258549544080095	10.502023400379628	10.55128043742174	9.71418597077376	2389.0604360371135	1898.5093246610397	1815.82585952554	2104.7115423907217	996.5961562602536	2035.89569128649	939.4047303113687	1859.741073369093	931.993169317964	583.7911377119854	511.6258398279904	1592.8030393513375	648.4018637201834	820.1034675414392	536.7885330944963	1688.102692219572	11.936433254934688	16.233462777819696	12.028363904479246	17.279449813792368	13.599350164253718	12.541638662649683	26.129833992910584	41.241373630682375	21.36456054897582	21.801047012554367	20.158028199693234	7.247126496245104	13.011592667496183	17.845890606633315	9.56396175818695	14.467319134140745	5.821364630505673
104.99999999999687	28.328450639041513	27.965998173292125	25.84521511774886	25.71432165272332	14.8777137354332	18.956890453896754	15.176435625683164	33.4621298887282	13.553613698944295	19.710875910208237	9.989993394040436	6.874810130294586	5.553922422788441	8.715478249000013	17.212749075496966	16.572534015462026	2206.8344021734792	1981.6687058843913	2191.832770336193	2048.198133114222	1101.0246558736428	2116.744101699181	1045.3047710474434	2929.808291448204	1693.162286070091	940.6596170982662	1331.0658034228518	2421.122207566268	917.5954525400055	1122.228682236066	1284.7834135407686	2194.555374429098	16.843953411903442	19.74634753430407	17.0203735007952	20.668480327923355	13.789730366921532	14.072317961269823	33.864834777679306	47.6384608521514	25.819597925287017	23.818188880553578	14.866953183164668	8.098736469802972	12.50504416258759	21.41073566673963	16.954405184164703	22.244383045440603	9.004901242548685
105.09999999999687	22.761004573866103	31.777111135543837	35.411675587973264	27.525048665451216	20.783047478647102	22.4237077660825	24.633690119992178	44.73365874675691	19.449027001827844	25.125790486745096	12.811833444209716	13.378249220682859	7.816810526369997	13.205288312028996	21.250771229428867	35.163712151307465	1565.6933884588516	2037.142227834646	2286.258934430276	2093.161449015334	1729.0215519144394	1556.3758753773498	1098.2741872382774	3787.155521826357	3316.492388867118	1808.5100167051478	2812.0056975675902	3190.334758157899	1756.425985879949	2089.920523114049	2965.33327042097	2222.594511814366	21.039878976980134	32.15357881609059	24.72589268657306	20.850687415661582	17.027359751976093	19.930398244689393	33.81512495943715	50.22078120815066	27.927508133182922	19.27865394978618	9.588912477858056	13.054794010515955	13.094071368563123	20.829415637335185	25.818027046596114	34.84406015315043	21.203409305781822
105.19999999999686	23.6611616079486	34.8906722967221	45.77366704868061	21.792561380438947	21.480888194578288	25.42688982064091	33.7602453684851	48.99847789650473	22.316276578134513	22.57030376515523	17.768528550690828	22.896708449312218	14.262117209482959	16.802900384292837	21.555131663281475	51.029800069729916	1218.438637140515	2028.476095522107	1922.3104445156648	2536.4776919484743	2553.953920860388	1773.7963224407224	1637.0393655725961	4037.767130525486	5524.298475510053	3215.5832280547615	3742.666812145627	3278.9541848388244	3513.4023918222633	4149.669439419169	4519.900282983652	2386.545314874441	29.4294039801077	41.073419926073456	30.180096253264992	24.94457628159687	19.49922698605377	34.82813058124054	37.55594293190392	47.34901013277829	27.507740010020637	14.02168306890601	8.791339508231008	18.53503746726796	15.883573342696053	16.76889673677884	29.83394223356406	42.43643998287543	31.423018783658016
105.29999999999686	26.86320024979881	38.36360923474099	48.92171667144921	15.687034979030953	17.642112303789368	26.767402992610656	41.55024528140155	40.56428043537082	19.86051461124123	15.764988515588763	22.501818479571146	26.640739078875278	18.017601474235928	17.551376860962463	26.868435810419747	45.54739540401333	1396.409539845391	1591.6333617403834	1380.3296735856145	2576.1812925754766	2902.033506922593	2716.0523369635803	2932.8166330817153	3433.2040883574896	6980.079181798496	4922.291213254168	3485.5893281514054	2799.183781779574	5084.485153736706	5566.142882941869	4763.308501550101	3108.7938879265685	41.067393554428136	36.524751568916756	30.175921374370272	33.108137762006756	19.019646075105975	51.2071573242077	46.15200571596356	37.039765711826625	24.556145416052296	17.64397481447653	14.264557159449609	19.217410681986163	17.227302613850213	14.564111861956059	29.628312070042373	36.91521025936335	29.57388401956058
105.39999999999685	30.167777500356532	39.533912262102696	40.38125167519988	14.143221406099908	15.399410091792042	25.07267470238458	45.066227798792916	27.35598002902575	15.501979638073628	13.159407690675085	22.862197380344288	22.336824994694645	15.617325259432912	17.827366171377925	33.2789964185782	25.860168869807378	1808.4846747462093	1137.8912594065964	1041.636791505547	1962.5076095583393	2679.118981731928	2973.2458614414268	3725.810586048874	2292.7716074018886	6326.203272413063	5311.5197884760555	2692.185609464632	2221.6921232474997	4903.351053661966	4852.683915751315	3850.515681521322	3567.059132696708	46.84297181315263	24.203548071036177	26.68653276976962	39.97810072759009	21.737511501224816	53.142577814567964	43.56608069613859	26.14216566309742	20.451765890021157	26.089096844543043	21.02279081794391	14.626778519704189	15.880792230126495	17.743003094212312	28.93602055274415	25.343371687256663	28.700164098943542
105.49999999999685	30.928077896963956	37.574669299264805	26.515348810744968	15.487980165375903	16.082096868446218	21.897022923041682	38.571411920063035	25.37799014734008	13.191335033048047	14.202777514472778	20.735582375510653	15.076211822171198	11.248699450980245	16.67379537762132	29.114529424108213	12.31941936088345	1947.7965590087504	1191.015568734437	942.3189948431296	1313.9867671113855	2231.144930219712	2174.411836378799	2894.037093206465	1267.5970724476122	3888.1089167453747	3675.1796269592583	2187.7256838185695	1970.2921741127934	3101.32779375832	2835.426523984756	2699.133061514857	3048.529262296734	38.14099229443085	17.087034799580678	23.89166613154205	37.95520593077798	24.374700627637505	39.55003393432313	27.49625493320848	20.232448135840922	18.731705182837874	26.90938130352931	20.94576482408605	12.379993348878877	15.234441011963169	20.65185062567309	25.93123145898793	19.671961140693398	34.273539930860196
105.59999999999684	28.851561282921168	33.82666765990716	16.95257181015871	17.822649307009144	15.31430568736502	17.595833403843965	24.673586361898387	29.33612039222012	9.599763243801906	11.61215465123772	19.264185529363505	9.73065372861086	8.266887666706724	11.395180387677636	15.52464231844753	10.105176747755538	1587.206749319478	1403.6035782582985	910.9877851012113	1180.5484046399617	1573.0233804410084	1362.1008527426275	1307.0512802263395	1061.268716418151	1547.423406587893	1503.5740063639962	1532.0618070796063	2009.2450167853071	1486.7563919200347	1379.504480371164	1701.5011543714493	1946.200892830043	22.63238143692997	16.327536235596785	22.523558129038438	26.17372594263186	20.54555745646221	24.116251194454552	12.019253529734346	21.26414558620819	16.12752594291014	18.29098085759384	14.292133367055042	13.593305124407243	14.611773409572223	18.980497160347326	17.78838417010146	16.65579962268365	31.30270244024499
105.69999999999683	25.452590521855488	28.69104706615199	14.997654754090123	20.750598892334484	11.149656097244169	12.676157181629756	12.719926311304947	25.915391226094943	6.036065190383264	6.295050229209218	16.719737618588976	6.485226206947162	5.210581939855946	8.919069344390781	6.764499898662814	8.656843993134538	1013.285644547455	1151.0274482359487	954.5599201660636	1061.3937206689534	1014.7622951112722	1160.895971059638	491.8986770124426	1185.0904824306733	396.8684879467979	490.67277971528466	966.2525236510374	1951.7200531469857	790.6691534935551	797.8599744349372	1148.9306530237034	1078.4265910327758	10.76816083830026	17.909199750627344	19.438794469535136	11.910908004159413	15.169334860253189	15.511665157787029	5.387305052558781	21.954911050376293	9.676986373657126	9.476542297787052	9.146030471858893	13.680753740079075	11.393570545081674	13.790295921765697	12.348490275253264	13.928506347395226	17.204207962879934
105.79999999999683	20.430772540514493	21.458052716942667	16.640468988250646	20.93322446777315	8.89902079442259	12.412989517615074	10.959045097014414	14.7754335563884	4.591513640339804	4.22993638893321	12.146294341557574	4.440026871178683	5.887322670159511	10.405231228924801	9.794085088206247	7.402048360549117	653.7087375177855	746.8939300241086	1039.1472382821264	911.6602587530325	810.3526304852084	1194.7931313607173	375.337426194607	1120.5876867423615	452.7012152561828	297.3887634489453	685.7370878172484	1553.8807701405337	451.92691584832187	511.97568341158245	1086.4950326775852	702.1981950972415	6.235559784106544	14.966124362962208	13.254029490542804	5.607332275352544	19.237853461833886	10.591806247538285	6.0400717849401815	16.73484706579319	4.195632878165419	6.216445910106108	8.81330318011623	11.555050360487854	6.999820559033206	10.487276488976635	12.097047196999291	11.762418723924053	7.468624137231443
105.89999999999682	14.458518625389788	14.00336553571539	15.727231443726087	18.470513277063382	10.090503828464863	15.766028565857244	10.79989399774399	7.556166757295636	4.5458421689047555	5.168088514319476	9.341100994962522	4.041690267633644	9.371549294550656	10.824409805211756	12.208517202167819	5.121889353366976	567.7071115650168	561.338468699732	898.3089734616433	853.9537748359296	702.9501624139505	1276.2383280573965	413.6846227737879	936.7650431573016	1179.7580559239505	697.0100597680404	775.9712567292745	1126.6964859850898	379.7206796726554	462.5711211696183	1291.489557685547	753.7147774497373	8.333176479462823	9.44686494150311	8.938464699535293	8.698992494165978	26.953110282021477	6.337688536149745	10.721178589396603	13.617585079929807	3.960188581320544	7.165909390606881	9.620898597712996	7.733604628333744	4.30724132454062	8.84745472706393	12.260221868966916	10.938551753710751	8.318977083509125
105.99999999999682	11.298437380831889	9.37662995680748	13.166498503390047	18.352429817795418	13.071035988065722	17.954839351082445	9.889613701046885	7.931675755252816	6.813030440072412	5.554687736245115	9.318972014936243	5.048880562130773	10.888647154256224	9.961989889244185	10.383738666037328	3.6443248625935114	579.1595465609304	546.2769633039093	605.4516819828953	745.1932488006722	568.0939217980136	1103.3043163907341	502.24074106998535	856.3982395456256	2028.653824196657	2231.5885177618793	1046.0913310295891	1242.609379964195	507.7012818188942	622.2588141575657	1734.2950556294854	1122.3732780377222	14.577509499961291	7.235897587960329	7.548907976166522	12.347394368247961	24.504464004403207	4.408256261087379	15.051481425363315	18.571572334148552	7.1231457844550805	10.534570306857074	8.333434136072498	4.852032021178982	3.346418031414012	7.281179016718296	13.589982265509688	11.566998026146882	7.780804453182377
106.09999999999681	11.736910275105597	7.675935802477326	10.958518067084649	21.570793968828106	14.299953026740384	14.595208282315854	10.500467165791715	8.744704618532188	10.124494961924752	6.793783542402781	9.305247520519162	6.8567381345508664	9.504366370927356	9.94924520697444	9.46636319258316	4.073837893794511	500.3024520373944	684.6176627118316	462.4703872727307	615.4505510073315	532.800758577931	860.1614726463577	564.6709056645277	780.477868994499	2361.339759747545	3890.4477344297	1859.5273825500853	1506.4764584604557	1221.7859008317557	1059.2381204460592	2650.2770067921633	1615.9033753650688	24.509451239356586	11.469861818771696	8.154171215487668	13.457208507419791	15.467099134939653	7.906415157618413	19.412016069871022	28.104160188628956	10.660120846369031	11.507741829041771	6.294783402184752	5.118960220582794	4.587907919732487	8.689315247473061	17.70372087087509	13.955331059135249	6.46495466549128
106.1999999999968	14.434501777480715	10.020169355846399	11.253799006884694	29.018682465171626	12.77526444182824	12.75017378813237	13.933345093515815	8.52478422546968	12.016701982761624	9.798936070558362	8.409439853381047	8.558304950773918	7.74402092053788	10.765644697134123	11.139486259893138	7.327327378709769	404.6833405270278	890.2868253822571	756.7563585218403	545.5734557469921	764.4622538266541	754.2224486924312	745.124673553367	613.9275301882137	2269.700395843469	4324.920105735357	3306.1661481392216	1716.0084408163268	2342.8139950267137	1802.5964996547252	3965.311538122917	2352.7270824765246	28.613367861013476	16.858742205375652	15.00007982285336	15.070925824508379	9.62305548157083	13.847039149972487	23.990842663755586	30.90406539375341	14.48984360572519	10.284342074146682	5.45861390182953	9.233818187479	7.230372422883728	11.917597819508208	19.96772476933406	14.521948448605796	8.225031168635397
106.2999999999968	14.940052242419943	15.102243408679673	12.611289727108977	32.33651890503451	10.224253880646186	16.07617586583055	19.611406449347772	12.601869303352132	10.395348023989754	11.121492674722578	7.151824954162596	9.443371403073941	7.579690566378362	9.473233124350006	10.826627011549638	12.670924749591622	414.3615163671119	960.7271504748908	1160.3745643168197	460.0522820779848	931.9601525597408	863.1380060589312	941.0363164202994	621.7888809053411	2226.822110355211	3407.4521037418995	3982.2855443788335	1919.275703360613	3032.7307061876886	3217.19088598365	4781.586807006198	2806.707470064273	25.833152927495615	18.159798661196756	24.064002403850683	17.992762161293786	9.72448182811535	16.32885173457401	25.14842150149646	28.761948377259404	18.88350441357473	11.216629898507529	7.640198732593748	15.663870276868755	8.541809697452816	14.121178630336503	15.878871216313083	10.994326296141937	14.65205705241399
106.3999999999968	12.807923726380078	15.51650850273236	12.540598465427758	26.29978461121968	11.198898950404901	17.612454163035736	21.490316289240667	20.304981064954898	6.916615554563724	9.576457503681473	6.859126222175354	9.662485560782565	7.527104996580504	6.9059631092429985	10.038362766189675	15.432284221069082	513.5710226566357	1039.380829762572	1297.7479050981265	432.1468544948772	926.9237594488977	1051.4076764180395	1246.2343653848325	859.2098744510181	1994.8059560532508	2404.0662214626195	3029.243504928966	2251.275262366635	2736.8294853907846	4469.032525231249	4402.505269079108	2785.640894319897	24.610667915915688	15.214376887816591	24.828929579048623	17.852276289831458	14.756948677253325	14.787518003997937	21.390710490832074	27.25220836050308	19.10952172589104	13.891586942685613	11.73478473125925	19.651516070909718	7.642639694246051	12.572567266759812	10.045358337568508	9.032992329721726	20.24226592698867
106.49999999999679	11.130946567406399	16.278972249578672	14.326514931085118	14.057376601995912	13.085257980072473	17.268417339486728	20.29656773672462	23.789386740004442	6.76124006445398	7.882894198240809	7.7129093773663	9.485177376534988	7.115311613872883	4.533110140072904	11.516026159691787	12.667947902027846	694.1037952440265	1118.4579057072733	1151.5175242169219	482.31944276496057	1006.6697167977829	1186.8600781662722	1455.7146785714235	1099.1767120293762	1285.0952528599107	1901.331230528112	1395.777256947599	2237.200022017001	2050.5983844229336	4219.972545353928	3095.5698072434757	2319.9697046872984	26.36569544195127	11.687299727850451	15.009371155360473	12.629788616248296	19.05169396093183	12.501834844413901	17.349689601482126	23.948864760453155	12.401772104927264	12.629622439756712	14.707063417516071	16.953527083006325	8.658627488726728	9.886090309585418	6.470563192187825	8.784621799061151	18.815521111670137
106.59999999999678	13.53886640344991	24.609184199826778	20.406369383865318	4.764790456177285	13.512418768979703	17.09385520703057	16.69993326499889	21.957360477941805	9.808215357030026	6.881924441474845	8.364284192950388	8.982624800724146	7.759179644225865	5.114289548230522	13.373952754292832	9.957485905370612	990.5011687642218	1031.7429474297555	985.2276972097872	543.2927240573076	1091.4370372624182	1079.0321354407456	1374.0639038254265	1356.200324345038	783.2035810929906	1527.0827218277766	876.7344419901857	1809.0919369198239	1610.4779056592276	2567.4316312351657	1887.9779737876659	1654.4200437185948	24.617974778232206	10.627908247133846	6.578232932645678	5.9667761229435605	17.97409353588068	11.049648899739552	14.134090374086519	16.237949027305724	4.305297461269121	7.672377650552833	13.025962513295656	9.67721305639358	14.222700673798448	10.623412242165793	4.257439826712219	6.876611429214563	18.211341367822207
106.69999999999678	19.035300074283132	32.363291110764244	26.457637398834137	4.588123272364277	14.929554177423533	15.12237432828036	11.028841800435368	17.78398907061489	11.358897140928125	6.738339226089355	7.59881238179267	7.685454392842375	9.4318636786693	8.581437191655082	13.978259280292738	11.567441514277164	1282.312170764102	932.7704347676095	851.9322307957128	623.7624541521025	1340.928376409046	764.5308400438747	1131.6981565402748	1426.7551394210134	860.6946426504034	1169.44807712354	1111.051868284024	1581.533583836376	1160.3585367303242	1119.3571596484421	1395.8767002473974	953.7654200867892	19.312734689010224	17.836119878428192	13.415455634459157	6.215269798197363	12.537925242434087	11.568472857978303	11.933677936654105	10.129625859918113	1.3333041578474303	4.348399116400227	7.534679426424564	5.178416826200002	22.273389863847296	12.07071826081175	4.649285013678623	6.762819046094091	20.444114019224294
106.79999999999677	26.471789612218444	31.433191253377352	26.74313518751728	9.991891010156586	19.099860203772895	11.260564535065456	9.848786874242316	15.546267872821117	9.208095486555377	7.488622869161779	6.63694699657749	9.527532855785717	10.253375870745831	16.85411302097456	25.856985588003475	12.830755806590998	1791.5918670092829	924.4729774027932	647.5348506076933	949.0299641111019	1981.5120425768012	973.9147985323976	1177.9817550828102	1071.3802628472376	976.2812145427704	1208.1287139796138	1127.7546821400542	1690.2678592863367	1029.0644328187143	710.3043529283578	1307.1405879994993	579.2978738379795	19.162049141028543	26.740354913238235	38.59391755201999	17.561140285853188	7.896812250940134	20.706434227429245	11.5485984805681	20.4499314879401	5.023690570604268	4.484421655033726	2.949891991069262	7.6640293116244225	26.78692156763812	13.498677959614367	6.787501316129118	12.599842852479984	21.0482946695426
106.89999999999677	34.065744094847005	43.56326255781984	27.052995873904496	27.2673840727902	24.3336591788185	15.881912079584772	20.51444308330264	18.290683715244686	9.740131272005671	14.981916902287661	11.71672122545209	17.46120675125752	13.069484804069141	34.771275590000705	46.583386691979825	14.917733206132475	2895.2275714541724	1594.3808099017801	867.3587231054914	1313.1946516269832	2736.488851899337	1922.475110514033	1978.5844019661258	764.9971638727084	1328.6909943235094	1690.667462000238	1310.7945440848896	2105.85299455259	1346.6102620323043	1435.9164654077117	1323.1362949112283	984.6062883042918	26.3215025563531	26.235210391587884	63.84799592580155	31.860405815808157	12.899340384619608	37.456213471539954	23.179261544622367	51.646904537835546	26.79099594063529	19.377150739258564	13.244216069114357	19.093841315144296	26.197883072863217	18.698896527250515	14.398643717078917	17.071888427777807	22.332849661910288
106.99999999999676	38.642498893998095	82.72453868983197	39.36190842504872	62.18449479889586	28.907135227244822	34.37939081596148	40.14986234667962	31.42072155754456	23.22081011416601	32.341952031280194	30.563060661385304	29.408951044242205	22.447615920702713	59.91772440189677	60.04793942600981	28.556430477251126	5170.861162760445	3033.842710045553	1768.379668942103	2277.9863757080448	2973.069696290772	3582.97987276181	3613.298954159969	1617.1297579921156	3377.7758281167044	2490.759391782099	2072.375753301786	2497.8666675726945	1992.3369977708069	2869.506318837608	1597.7599505187466	1963.793327710038	46.50408763782265	25.247639365407903	68.66584883031253	47.31217407099928	29.57388808760491	49.07744257794303	50.733537490355296	97.76221364181364	66.81862997006087	57.32908685612936	37.83111082505924	36.81327871926605	21.85789021638045	29.014891519328682	33.15324950898875	27.85524771340129	33.38448467755527
107.09999999999675	47.69289108835958	114.73077878001114	62.93912782157991	106.5902813673151	37.09569875198936	55.94472907462311	69.75448593152696	69.862968952421	50.3425156368674	54.537112278460455	54.67794736208529	38.33011501780174	37.63888633779267	78.31719134410352	57.47967684759151	53.44779311962154	7058.468679023237	5869.162876345524	3504.9669342228626	4081.245210428418	3341.6948824457454	6768.7159910330465	5299.863488712818	3980.5786512042705	6070.314074817108	3631.3626432921615	3179.071550274778	2821.4865416037555	2702.5150778107045	4275.741516161951	2598.952510781411	3814.964126060183	87.82749416799737	54.74949910609132	67.35644127357025	70.14723117830786	51.51063129445559	52.65721561742603	83.32791778623304	125.34685650366967	95.78042140441124	93.3507522231654	62.19188951407264	49.841165788836854	27.226158430295033	41.04810254063183	53.872100391713396	61.9763493380273	54.319282323860214
107.19999999999675	80.38829095810821	108.81215232055278	90.85379610367355	125.80603656455595	51.73861959746239	71.66752341006756	98.04568619096094	115.42148856889355	68.86226258839073	85.06169246000276	71.82631700473054	48.40388884783113	50.160359411679366	75.7889827300612	51.78936018586923	71.01278857592494	6817.579062434703	8589.039421107605	5209.0040206237745	6172.032931323271	4882.922944035934	9991.833851207015	7806.342699604463	7070.809998784331	6750.080807664224	4461.024772677372	4121.800976000778	3260.6325659421736	3102.087790439041	5339.054096300596	4379.790757038362	6408.267015511035	128.08836204994796	102.27805341377054	84.46240470990274	96.62113150187045	79.15110717578118	58.4074011956555	103.75528606720235	129.4618455814307	94.88981606734349	98.52782315926203	74.65688133010963	63.06666947961204	44.51197847470811	51.07864449822629	68.36776929967343	105.18774626694909	81.91160479707456
107.29999999999674	122.0188986570871	85.69497003087139	111.71557010306097	108.67473414054439	60.81132654806335	79.21610025639887	102.63337425921685	129.0192973903687	63.95012109718554	103.1784836493305	70.58683472021178	55.82304485881931	52.815729213540585	58.69041386029094	53.490601157827605	68.79598710675236	5744.081114361272	9053.46414373104	6414.233590000537	7573.365180050197	6967.205983680039	10393.495453553334	9759.99436725903	9494.311990671553	5682.740190971222	4632.3373855483915	4448.281927315869	3866.3072165238405	3329.266425730567	6133.041039251503	5894.4551867175915	7938.296978898168	130.55700189608078	132.06750136293158	112.68879775307994	99.60112261563062	105.22501119798753	67.27184815243676	116.74794675558734	112.13603191770585	78.36821030058577	73.86529899969858	73.68749364270337	79.9557387669522	54.08448765750722	58.995302424212454	76.83460009689031	117.89861366302186	105.90424010100412
107.39999999999674	125.18267141242502	72.17384592382355	108.15622814768743	75.45794967020198	52.110754553656975	76.85002278068256	77.69629549023502	99.63260767602638	48.71464572601433	86.11649670553041	51.55266322756915	49.78299257881028	44.14973756107138	38.95993194968854	51.744404399656624	53.66749964073947	5475.276242478692	7128.415665653755	6545.762396336765	7522.388975671871	7457.664872941159	7365.9250441164695	8933.750574551388	9233.031189668161	4572.08028000201	4067.075847190027	3960.874041808707	3722.55653289439	3212.8963018442437	5643.586769601393	5663.58931199469	6606.755481204125	96.48224282447232	130.74406385207203	115.91503194075257	73.9177482898544	103.85090611949227	66.89378485392493	117.08049356853132	81.78386138465133	76.70610336145275	48.62654593985397	67.737516804433	82.60077726055802	46.52669055215892	57.96765931413587	75.29307415398496	98.69844786519825	98.97544471906075
107.49999999999673	79.9332053457846	60.33706324351769	76.47166927059135	47.64390569934394	32.22350638137405	62.2690777148362	46.8135471012906	63.739794553513164	40.7937427749246	44.19447602004812	30.77746549936402	32.35139457091338	30.496008183229325	22.53354659464401	40.77361344826744	38.422712582147255	5620.76233097635	4179.214381251788	5583.17061957789	5942.055551112673	5661.028993274772	3614.187636382974	5389.700464826346	6402.649728132919	3388.1955503721642	3390.0694277392536	2803.0674330948395	2384.6169541643076	2869.271216680049	3363.794251553628	3921.2992460087107	3419.739910270825	58.74884912051868	100.88671127921148	84.16020630468411	44.28561514997346	65.97384404303048	54.414227817232074	95.62293670982908	51.07621340708519	79.01067206158878	33.89432534196601	55.482117750883006	58.706136594817316	34.485706958817346	42.710978434313766	57.834714052456164	72.79469384096637	58.65182136498654
107.59999999999673	30.85088263174482	48.83416923363009	37.257999585580286	30.024498521031934	18.313974142915956	38.64016626840987	27.860602580574596	50.04504372649585	33.74471472228101	13.438349429569824	19.053249254327437	18.5224401806645	20.30193895962634	12.548269403814526	23.932631038731788	26.419033242987613	4421.873689362049	2054.3830117508683	4163.520371778374	3345.1565205923966	3085.93977768988	1356.7650070228894	1975.595573145593	3257.159615799785	1541.1438747861316	2428.424131879782	1583.3113024652018	1133.8986204982775	2073.609652252938	1026.211025539775	1997.4162248363036	987.0701016521655	34.53807580535335	56.32563939239513	42.391769139422486	27.034657149243063	23.766167529121702	41.571158856572055	63.19181851399109	29.406186347960464	61.57273875558206	23.98336533678175	39.29847330030334	27.430982601728523	30.366354884458236	21.662139741446087	32.70818802374535	47.740231365986844	19.59869108947307
107.69999999999672	13.469030208174416	44.6358193130194	16.630434112858875	18.642550099011153	14.325735211362822	17.975404139037526	15.68532064053042	42.02696735800458	20.973593378132254	5.94538429498674	16.199214469989677	16.67399145291725	13.960504838630257	10.904163671692409	12.104487931771086	15.840394767876312	2530.411289657239	913.3015753152184	2869.82175437113	1334.326619522409	1637.5885093580694	384.4899135446066	825.7671037755002	1675.7392002797508	248.33685719972542	1318.6875757849527	647.9464295112903	777.4104824569667	1038.5676578042985	0.0	794.4008744769778	166.0925496758367	24.01909650176866	20.30538503035451	16.42667875009453	19.214388206933666	11.344001097247048	31.062409895601224	38.32633372662192	23.055437208662273	29.913937037414627	16.423580091535346	20.379069563450155	14.986280230839997	26.154906972056114	9.523919649466738	16.443212202002837	24.890431382647197	8.08404691773839
107.79999999999671	18.88632860547402	40.78593261158946	15.403752874553524	17.010785705101608	12.348867263741685	7.997900190547944	9.980187226416135	29.85354988116435	13.728774360918253	2.9218496345387592	15.105938215114191	16.798729549350046	9.394683829925503	13.305039118245393	11.120430427347026	8.5157757616914	1307.3640350678497	845.4487053042068	2161.2977033773	482.139822089352	1598.36346214837	745.0949542995919	484.8076389289533	1186.9113458221682	0.0	469.5774570658543	110.9444994855445	621.9119850748262	353.03624951644355	0.0	224.20958524147255	0.0	23.431444826201414	14.489364268424776	16.000702442526414	16.659982365834203	16.7519096637575	20.189085096799875	32.060565568014106	18.212169790946348	7.647588997260479	10.834690927977935	6.94790892767866	16.99411856669671	20.497732581075873	10.861580917489828	9.482340800313068	9.911998188478899	11.02231512023189
107.89999999999671	26.32606027221466	31.753366921781677	20.036559183926297	23.255669130887714	14.305567868269812	8.529506611583402	7.318320759806741	17.38305104007236	15.08658814918752	2.691268428417899	16.82901645394489	17.295975206116346	6.377509511662668	13.579084624948646	19.019189871663936	9.442715689889514	1110.362646184673	1101.5779541820614	1836.948478640675	336.51705908462134	2025.712029268929	1822.357695075359	897.4348013665293	869.3688623079981	0.0	0.0	0.0	217.24782643032182	0.0	0.0	0.0	0.0	23.277046441434628	24.49085362114571	23.70923736508329	19.374089512147517	22.922479674657147	15.196850090291491	29.26356789940015	20.445853180429417	5.882282227232824	14.126962691156228	7.05411865581728	19.64998682318875	16.95264925370729	17.33509464540878	8.983552917229364	12.494007567679951	16.418017080915593
107.9999999999967	29.488090333319448	28.023596082418997	23.22900312727276	37.44647675524852	21.319266816892185	13.852275009492368	9.267835405193342	24.28159866169309	18.08671892657084	9.051036701047886	16.501445045178976	17.61065450003346	5.114267408499309	12.227448840249892	28.207318509798835	14.758690459831472	1443.7423635245477	1744.1019025634423	1886.5629560179584	389.2431124052003	2407.1768763321993	2638.403070687269	1420.6670410350598	877.2022639419351	0.0	0.0	0.0	0.0	477.8018878182432	2212.1329885118316	0.0	1589.3627113319787	25.522224775034132	33.3032427999491	25.914158671722006	20.283802924889628	26.51658261354412	19.318043905540083	30.349809397722687	23.087374356917802	12.337128750244293	22.785403941217798	12.693120040989058	17.512554324782517	14.558324784159089	23.164537237336617	11.970417096847882	23.426806381851186	20.206369587551816
108.0999999999967	36.56990022763983	31.80571942212704	23.670406421204564	49.69528142856856	27.919748025933522	16.870267823467874	15.705405931552136	47.456944046531646	17.69503557447477	21.903140143033497	12.130061913166015	15.368904332735752	5.255892999590129	14.650469087411626	31.802530503058662	17.407400254769545	1718.197191556251	2707.330476117089	1811.7793583282598	672.3575324025836	2465.41483523868	2401.9986897747917	1651.5717898297648	1377.5098882968455	15246.149417614091	15846.43048373243	13462.33522733144	17454.56264283957	9582.032479833157	31275.742358393425	5251.896245102233	14537.959747619996	41.26127908134682	35.71901997498914	25.38201270124618	20.096198706351352	28.05571491727117	26.59457399143233	35.75366151674148	26.551496758800774	22.170477264100576	26.95286224905485	16.259761221998936	13.335304183728754	12.70931568844852	24.163638436903902	13.527512337882243	29.047824678271066	19.833006523287448
108.19999999999669	47.80039536945962	34.8220841819803	21.35951964943403	49.82849908118624	30.92102058399036	19.47535425677324	21.793925635264593	64.18278544419503	18.29289124347038	31.453848195046067	12.110570636082974	13.231694026074239	8.889010788034364	22.32527103493328	27.690419308305316	18.117527750726303	2358.6231027755466	3132.2569845905773	1739.6579182031908	1985.4252619155816	2338.5163219777683	1740.4475425791882	1640.6656697176145	2653.6725713945157	56322.13549036214	57410.861342612494	54835.67870267542	61400.98553162091	48201.943875729914	82061.76040277876	49511.34800198789	42717.75731453615	65.24333198149317	31.672416858445303	29.408518974648928	20.369689888561172	25.500765999305184	29.08536123245709	46.442249116136594	34.66399298804331	31.97410463715367	20.823844868514595	17.96350401623535	11.107632226501016	12.440874395413177	19.552636330885687	12.166864960979684	23.336953977995964	15.032535376150564
108.29999999999669	54.07739437230274	34.832840107975976	22.251738051249177	36.98209476279267	28.375106444213273	23.649365032869117	26.08330440151653	61.55079415173	24.41004746990438	31.27002024465476	23.26430581504001	15.460936909308499	15.596078272068718	30.22535303948808	20.436568227718652	19.187738717965765	3169.31183664161	2540.402506225669	1947.502098115027	3433.932555961823	2274.129998483918	1478.4360058735099	1540.673289967935	3639.787497981751	85249.79887205841	85661.70846285777	89110.06714633934	90574.4860840778	88313.74618635674	101268.04241009016	102606.10688969024	62076.54683691937	70.3055587457786	27.43200414782697	35.069832722102234	18.303389377878386	22.377482363858586	29.027222779119786	51.313272127279895	39.09282620831034	34.471989174619765	14.69266573927299	18.338195735105753	9.443091021084374	11.453731488890122	14.379793562342872	9.276301919265679	21.545424790967772	13.22244797040555
108.39999999999668	55.34642698754604	40.879109293849304	30.841913494380094	21.7770623568846	25.17990197183939	27.03015539687134	27.88834525991146	49.90120530101115	33.03193240896262	24.210159379110515	34.72027079426151	18.595207744491457	20.787549078913546	29.821399267483375	15.205868952585067	20.199217737861378	3702.5893060915155	1467.7170206987394	2177.2849234410523	3446.662624287371	2287.5088511855342	1614.7007458870303	1314.2862197202808	3510.365727353127	67582.2437086649	67006.13601648803	76005.82553331509	70261.87775074298	82904.67169554612	65392.467907586826	100689.3287452931	50338.04509761032	50.7843265828172	25.354246673104395	29.835163262840197	17.68720499202006	27.088044999544177	29.459011066285676	47.50233868744951	33.60628679193187	29.503783695665316	17.256934322829338	15.122379200115054	11.602228082765063	8.455799710779234	13.88589482341692	12.999017502076496	33.36395439391917	18.13519780890517
108.49999999999667	59.32134019134301	46.982521610623024	38.06242280594556	13.425356938200474	25.141104849708235	23.971259443890176	25.632042980020728	38.936550732101175	33.491932670442374	17.202425528719033	34.6588313470437	15.472940810072522	21.521250902896124	19.54937791244508	18.25062671536424	19.51694991759183	3340.0072899428355	680.1026653738921	1908.7163366894977	2285.21814703542	1932.6464990634643	1583.574170246158	797.2136960988081	2792.0165991030694	25722.36871199865	25169.551464219923	32126.99263341593	26078.069920506183	38594.3192794242	17776.265206999677	46143.282029346556	21899.62187196742	25.099602916618718	20.9473489929836	20.900033160928093	28.065729117546063	35.527153343136554	32.254243758669304	43.387124810235605	21.221865173008158	21.243718577590368	21.485525972747343	12.310730214713526	16.140957410999096	8.562470025243911	16.44949414031299	21.21832788318367	42.00676433868223	21.79877416748917
108.59999999999667	57.605255516844906	44.686930067982615	33.24577639415766	14.034486092267583	24.68864307910225	15.76656633505475	19.047635952741224	25.366706794560397	22.837888492235432	14.235132673257596	24.12026724587821	8.080992011317354	20.437761342446784	8.902528088426877	22.323971261344553	26.392545319447084	2369.286612393454	313.1974407465212	1951.0181421175018	1374.4962895296032	1396.1641947640162	1062.864551823733	495.22018659862186	2086.7467312799463	3103.107765917959	3217.6277518246693	4421.110709425823	3099.6503550996636	5200.599700470603	653.6886766058458	3800.6084168580755	4798.66405926064	13.655655809508968	15.604774217546305	19.29426433558702	38.50506557277332	37.298806229507434	33.413204380527525	51.20537173674662	12.076168333416387	18.479781042597057	18.463637010312805	13.298085208102862	19.315549707693872	16.110995009823487	19.91832147934164	23.79412005812774	34.490622105340115	19.94890247662558
108.69999999999666	45.95249451437027	41.444377690846956	21.294596792584194	16.67773121783492	20.81805779896045	12.302697264036931	14.872534296439277	12.205705225799598	11.289383739079218	15.215410282080445	16.789145798560487	6.8918584707539905	19.974501570217168	4.983687173105498	19.59937888299708	34.99489895234784	1561.6685628880139	582.4840027747781	2323.3541786650585	1071.3996484358954	1346.032804431717	624.3432789341936	757.7295994338774	1407.9511121343528	789.1699632738284	956.9347001150887	563.2199383295682	655.3949900399514	294.91921395080755	0.0	0.0	1633.6232703382086	21.32056118202342	17.120318927227412	23.808085619637563	39.545716457593485	30.402551683541045	27.80075407754189	59.72230248189099	11.819925428995187	19.63469331324441	13.626076099275421	12.236342302183473	21.41625088836846	21.359598634333715	24.496009423639883	17.660803877955676	20.239294039459082	20.656127763563177
108.79999999999666	32.68594339273578	43.06062118581244	19.044311573437504	30.160323536229306	16.035208886499756	17.59973217426464	15.179309855921662	8.511738802765956	8.140552749899866	15.594910125616995	19.004586875188323	11.446502609491194	17.138890241082176	8.370745845224333	12.322100470638222	34.89201383050337	1270.0157494160276	2005.5770668791472	2181.8538586740847	593.1066113116515	1879.4075081800236	723.8485388289308	1667.2301882656188	1155.9488644059943	0.0	0.0	0.0	0.0	0.0	0.0	97.80588604293155	703.922544105914	30.272658680956617	30.854804238444935	23.779196272005528	40.57780514644798	24.811071355822847	26.241662630175824	50.7089160378009	20.239192449612055	19.336121772325345	16.10867080518857	11.60999882472488	21.069941350957468	20.87458225256075	25.374646365762683	14.988354377795881	14.403654873098937	29.36618837580771
108.89999999999665	29.486941947939787	50.65027027468951	30.63363744884911	62.65334131646616	19.587956321650115	30.654693980568513	14.97908901380422	21.799664520418624	11.405007321770734	16.999688952627753	22.95222844537967	20.80926552905894	15.775438130139374	18.452509983406312	7.04472471791292	25.783951602757952	1336.776118355385	3958.4011147677975	1977.0373964860569	800.9899236054907	2955.7575820718334	1463.1915515014462	2945.2875876040966	2459.2659098475556	0.0	0.0	0.0	471.966295873602	0.0	0.0	226.98231894067513	0.0	35.22522698530082	52.945800084186054	21.165352218798525	48.42055664082187	22.945907560220313	42.40422373218554	32.21379597728058	33.43969895496257	18.86281993173143	26.524589383219304	28.36563022773973	16.596097163263305	18.63839516066546	26.804959170847003	30.40651100507794	18.51388819522271	39.42535625696986
108.99999999999665	29.687613507785898	66.89936717831458	49.986752752261324	110.08055954646628	31.953313793998216	52.96215206696486	16.494379420585567	39.5977231570652	21.598560960102247	25.536629574773695	24.1041718911215	31.46233687632567	19.814323078413807	41.03263665799958	13.628264349801405	24.630815591479905	1464.0214203685935	5075.656237321043	3125.0416851339364	2391.20449469128	5628.8766602341375	3053.7354765238024	4665.6860930403245	4923.32510291279	613.5903109043649	335.7001050259308	0.0	1413.881164396477	0.0	0.0	353.01062918371287	1849.3707524209863	46.26464749629782	63.59480239602453	38.70185691322013	71.8443004490671	24.370491731026988	70.33453641484056	64.78407512878853	78.91294892267747	22.93614081637359	41.85812027429871	61.606811905879944	31.233669341587987	20.108686237221917	44.89776040613803	67.00321226180908	37.93136301950455	48.0355424178081
109.09999999999664	31.102628523061828	103.75038269497652	83.38756830394861	148.1535567296093	52.426919681464874	78.99137042575377	24.13927058185757	93.07793089601252	56.642465280553076	50.44329544713991	29.353102924556783	39.82787252360688	36.27901586552792	75.00618985301718	34.76469103709866	44.758809143591606	3568.9699468883305	6512.399946482671	7696.806603801836	5900.528077590125	9887.001458251223	6749.61164103552	9331.73289271889	8761.214059960714	2452.5852427680875	2916.0264652971923	1423.4749192682348	4058.1938364131297	1284.88814215018	1985.9099534181146	935.998359022845	7963.5252273224105	100.53588984753243	67.56700445604878	84.26818382223165	107.59407344944474	47.36804227504564	94.81171730264039	160.9219016338922	152.19449087116826	64.66970556350002	74.64811707103654	86.88936044935713	83.10794135148217	27.126121765716483	71.30045396960388	123.89551845598396	82.06285822181002	61.18660232689152
109.19999999999663	73.60005325976624	165.21898062292945	119.38669570086522	141.41948380604111	63.257588556202364	96.65704616159768	51.824388883073716	183.04437895260773	95.57456663007153	83.83280612422989	45.990294883394675	53.48330659193388	53.1758328686602	97.37346182318323	82.33129393197326	74.43628359960309	8157.794954681144	10200.35500150158	13228.802784109872	10950.455632331943	13074.196407654477	12684.873041718894	16014.079976432771	13865.01408505003	10918.476845166591	11240.877236860359	8299.809853333873	11318.788621245003	9120.084645959292	11281.15454474134	7894.208047037737	16559.570963352024	178.190669850217	78.94045704231357	142.39618073890412	134.85178416924578	89.56242485089186	108.84833275275602	260.9198637629767	223.08407794401987	129.78811098728016	114.57515507670816	89.08128148708846	130.13419316230633	43.24326002241394	82.92682428845909	155.21969129328718	145.65097937247216	74.27677797892252
109.29999999999663	172.45816207532272	199.35048667732178	136.5022502736006	95.61800873013534	53.41298555840361	108.40043861808726	103.1637400988149	240.51597428543948	99.08218886248424	96.69791802167033	69.97034589690264	77.13370234763639	54.75233694029565	89.03169505965491	128.46056172530317	102.0100356141025	11349.811422272105	13956.828063580786	14405.005836683964	14013.493164917978	13593.426992632276	16640.767716809827	18943.334394855778	17460.81614952311	23102.449237653345	22758.633575246622	20404.8986697519	20148.756077204005	22091.413484960656	24622.70525177361	20664.150498438146	23660.575431997233	209.31778015741452	98.51540985171756	174.47590408533435	137.88434628607524	113.91420230990545	117.45762730106055	281.1617727637823	268.8340340933037	162.01261851691643	127.73245546093784	81.5005601258663	130.27603236003208	74.99952639894781	80.00893052162219	130.0417231710183	186.36739134589797	95.04720042923796
109.39999999999662	235.36143479936135	170.5755574312426	114.62771257271044	53.94460791653147	34.938027700580186	118.74615707538815	143.94080440552054	205.76637360325887	66.44881642541354	73.07495687120273	81.3564287723909	95.30737558829243	39.460069724296716	60.96889404819623	127.63531837806833	107.21484377494504	9584.189802046623	12813.99302582118	9882.643804222142	11969.468012037225	11095.896780008477	14551.908926668912	14500.304311331109	15784.81303529727	26562.236555122232	26956.700477345643	27255.373190987975	22169.415160365337	27160.64565567707	28354.733687323187	27681.84057253361	23230.60704873693	171.51149310271452	120.58824831595659	154.31787927319186	127.65397818029338	95.91883080709637	112.41713308286936	198.4676527320711	247.33565856775823	132.26549218088718	102.57176819116766	74.03164076999886	96.39991155294365	92.92862351924316	74.63203133106198	74.97063608393339	166.7087013192979	115.38004270744278
109.49999999999662	180.37956808028312	100.19391749615812	73.6647354752274	39.22006384940854	24.28484979715794	110.68486315404921	131.2597653361778	115.02405362313573	37.26518588846397	33.20363074455702	69.95040750736212	82.31893886492836	22.836996464088113	36.60701245761261	78.18514942121661	83.00118334935681	4983.611158418246	7222.323847091785	4237.3984885509435	6936.084445105551	6876.678030869472	8146.060842628474	6978.297948961183	9676.70016945851	17403.789047044073	19331.933635373018	21158.920529231167	14999.376681768417	18705.63083615726	18564.30530316607	21753.6488959458	15037.27428214589	104.83009695267725	125.0564545618748	100.14469155973957	103.90704949165386	57.68537087875739	88.50433038806382	95.46888653617835	157.66967563485238	75.57597421739354	63.12152874741594	56.885996930671375	61.2007426494737	73.42652219788323	63.263617966352186	33.82242646380172	100.97803775959434	103.37753669839604
109.59999999999661	70.89223342998861	41.53552117659905	47.567844641638175	30.487333916155485	21.89541058096682	71.74035807763329	74.42683706337706	53.858225911893406	26.240707948337395	10.115973797110135	45.499844689891475	46.8656842415408	20.00185034734635	22.406473190825114	26.30294042324782	44.56959106400273	1966.6654954487797	2269.231859950024	1538.5987300410682	3333.353916637083	2909.378561809587	2964.1826196120714	2439.2090835259055	3937.863371144761	6028.047302329329	7962.512429123982	8890.258282178705	6754.861029846727	6784.204253314853	6590.5202183860765	10134.000319877392	6018.7195306514695	53.30635133478956	99.20396700952335	49.94954456233394	58.794241665611	29.634078870293646	58.15102729497473	41.236037072370124	57.80288052666996	36.163194230530536	34.43744455698549	31.381828257804226	31.3067022583803	33.148918147552955	39.76672577867356	15.664444077750474	38.12685372441398	56.35742320028197
109.6999999999966	9.449295917687285	17.409234875245964	36.18010613782342	16.38697136942312	18.082564102950762	28.3690010228643	24.478419010732825	29.182719486034916	15.524258345172656	6.830872665734911	24.56016358530264	18.179398392093066	23.99655290245579	12.431069492904438	7.180372081925231	19.316577107766598	1198.3475853358204	476.902896022386	556.2448518012715	1846.084801946605	835.1636529937459	1234.2033108283981	1237.8655667473859	1037.0657892451811	2058.727766126165	1740.809551432302	1458.1472082492605	3050.873183771192	1468.584768760885	1568.5898415806025	3148.151250810337	2569.169332750109	17.73066008396292	50.31964187859978	25.316105926913213	17.592738545464275	13.116818024066466	37.12035899559543	40.6337403953357	18.544054539499335	14.801911892505068	15.71406472768826	13.355048983267421	9.085968029040462	8.801370753507328	20.150972187918928	5.188613816246485	9.276476733201795	13.329243556504283
109.7999999999966	1.2030453295025079	9.109186220291539	27.558722716435156	9.23025127585754	14.175609220449614	8.785734300861222	4.691305680574868	19.53634018710185	7.249506212353093	9.734303629510388	15.390416206809249	7.860865542785976	24.884263926039694	6.443033980857963	6.954594524415951	13.72822692388933	1199.5280048353313	408.6039044951488	281.2786443367548	864.87065416582	643.6720302943903	994.3798028868225	1476.8891371161244	336.2593133107958	2160.4300758005625	647.9554634672512	0.0	1746.5892946040042	485.58267707776463	515.101899487791	568.065868482428	3000.5596586627007	4.14770275944979	17.233368445957165	14.941480901427134	1.823286398735899	6.1321926327912895	28.463263166395116	44.67489484555612	15.391558380674152	9.171878327825377	8.7786504668415	8.391282299975074	1.7044777282233676	7.194528646797019	13.047629903101193	4.381492901197581	5.235554346097495	1.8963640659386118
109.8999999999966	1.7106251288788146	13.216065359146851	13.283530402497243	9.689999070995398	14.874309605329838	9.747290422181795	1.8765643721923686	9.794937809259832	4.384211347894738	9.608060423632544	10.90795294072047	7.1397564923731744	17.41223226453502	5.9620264247140025	11.21137019862269	12.25176732751853	1251.4129116753736	484.36382791878947	727.6672679548036	296.2909491040153	830.6820000669636	967.9545552387855	1560.7963825023817	381.2070903195293	2956.8035187814735	1181.4892485534542	303.7237912707924	674.3691954272053	169.1639138572267	287.13842469128616	0.0	2426.2040284107825	6.367050740456416	10.530559800940278	11.809591404595016	6.282059732211362	7.488696351358072	20.402153993625603	49.90340731676392	8.802994978829428	7.612949149238581	8.389702623977564	7.096945691428136	4.940042351589321	9.69847855997174	12.803946006148324	6.1480813527599265	10.239939820039348	1.6934628239520693
109.99999999999659	10.186221334853371	15.059366535993084	7.07004207182768	15.21691833372806	20.812885634017835	16.99800178042283	6.091627644906764	8.791295644479044	8.998364543359878	6.854771965374527	9.300595554874622	6.879662308756575	9.435781197097269	9.064882125058364	11.663533256759694	10.910229035852973	1271.3880001828918	889.8548747290665	1327.5805671108878	336.1214309084489	1362.682037257853	961.0593333131666	1698.3144947961136	879.6259969734604	4202.870812238455	2024.9355685304895	901.3980238287688	712.8636265006271	1946.5256022169629	1523.5922132167614	186.36355327301092	2108.90969592593	12.16600141416897	11.452356650376666	20.41089163828103	19.84281792272932	19.741526507496122	16.9839127337166	56.44920112509647	11.292290078017116	8.567107145714365	11.061597240697182	7.993824713218143	14.556724224711763	13.745691021278642	14.343348406555975	9.234634163772435	14.585946826610359	6.684716872005894
110.09999999999658	28.039207643239653	11.642944496227612	11.25371772190396	23.42241281263048	25.577444111847527	23.156339666091725	16.65602361256115	21.553648282551126	15.36125043838457	9.03407527193761	8.017064798821568	7.759796539586132	7.862499984874331	11.727136806618018	13.210125234240826	12.451901543027594	1149.0911728526698	1733.3375320181974	1407.3359785245555	665.8700958668602	1784.0528838609616	1412.1699741941145	1883.6725284545498	1294.4840009725297	6184.56525523795	4499.393412964607	3019.245542933395	4526.9860167137385	6772.049253165831	6877.994956668989	4133.802874412191	5865.635787816008	23.52815362414442	12.884369439215101	36.76693207552554	36.96250052601833	31.9717891144519	19.175003348818123	52.47494597601955	22.183995538370908	15.684599153034108	14.589489808805395	10.250284688383429	21.552212217176315	18.097513209949586	16.098068911937453	15.387396895395199	15.623979063423393	14.054517894641238
110.19999999999658	39.3641378902665	7.667249271436697	18.39289238305882	23.707304957911106	23.45540300359338	26.667603632822157	29.72333337234487	31.027406964905715	17.55838331717226	17.25386509179638	8.312501994648938	10.736331172671399	11.189432494312445	15.20032234084054	19.383258589544578	16.5208269477227	1196.9998610369375	2245.3052459440355	1289.5435823583434	1287.5832469962609	1754.7025386171235	2012.6693333261903	1983.898096071881	1554.8042790813618	12451.006100356013	11571.530716930862	9772.110736301585	12995.892485218834	16044.780609256199	16300.150846873394	14255.806296403913	12731.108628702614	32.50523093595532	13.363263888451083	46.50480811725029	43.236692801239094	32.463908828270164	20.868255517575488	45.005933220334654	26.49271195397037	25.754085538611623	16.596613958195285	9.849619151433517	19.20059160271227	20.743060634454288	18.46992525443681	20.241864487451945	17.384612336855515	20.573077000296838
110.29999999999657	40.035688397100074	15.185157442889238	26.45490025275964	15.75789591291574	16.239330601882425	26.684958483157256	39.78304294812528	29.824603017264558	16.359991433758573	23.27314747534752	9.283085605492015	14.561369304673162	12.579295878664817	19.112966151997895	27.27218521694509	17.7037536872362	1577.9789672445238	2303.501022027905	1595.5357275468452	1935.4138936172742	1370.3487168360025	2446.308853264804	2067.7733431364936	1825.3192738106923	18614.283517746313	19293.390144019373	17756.017997783958	20578.07555095349	22649.93516367751	22255.76061128261	22466.890869631858	16361.402696286663	31.296218431860016	13.543715851242887	40.61968449718594	33.06691379972634	23.65112960514962	24.13105651514411	38.601051910108275	21.438379988457907	31.634122619273526	17.871489591819437	11.1537372194371	13.386057196379847	19.341708695235354	18.924305764497984	22.612137611492045	20.147340417079786	26.267506120103207
110.39999999999657	36.08639171298397	27.575169967970588	30.66353944454497	12.223200797324358	8.819677322348525	22.99250874092434	39.531606087829616	28.12322443424993	16.870647295731352	21.03257636263765	9.56844962964463	16.728851696004813	10.59567340234839	19.457984807289268	33.38175112453595	15.92242418029755	2117.6722760373245	2178.4785493870486	2129.5570433593934	2198.9693414827548	1083.2437691255725	2282.8250333262813	1847.2524281107858	2008.8354265126272	17156.794435559033	19024.777036502543	19286.395824982108	20545.168540465722	20153.637380731645	19373.462667217147	20216.883812928805	13424.08940333117	20.6171902499941	15.208139652015769	27.748570405217176	16.901992145815314	14.579725472847237	27.887127073484148	33.335189392328815	17.451486140814318	28.189356609958242	19.16919936984502	18.905199907683222	14.228880568656848	14.442431454373885	16.54452725927948	24.534152063410648	19.270783266312552	26.997752555610454
110.49999999999656	30.42613152109957	26.798842750788495	30.828140884348016	18.037327187843147	6.6199917387097855	17.131014104435174	32.024153249347506	29.976218840809125	21.018013492962528	12.28316098468428	8.17036332337286	15.614134560096431	9.230195571376255	15.13307302760421	31.449642679800633	14.737839113662703	2153.083670652539	1754.7686761340453	1995.3606526923766	1780.228855193252	1317.8643944093303	1528.2342379810693	1786.4845881450726	1649.8531648933115	8868.932027479414	10854.407928541394	12758.161707457888	13434.012947110195	11902.816135045185	11443.214326994466	10851.299882162473	7806.302854563007	11.093948995016046	18.38657964188584	16.33344793462002	7.144124693027226	8.141845257953138	27.5263222838955	24.13010823718391	17.627968959645084	19.937160209348633	16.977798415882216	25.71288440339893	22.878211882023887	10.689474393366174	12.851487915699519	25.76849281150514	12.38011995417185	22.348551975105117
110.59999999999656	18.566204900800194	19.948229923540335	27.275053536127075	23.01069411076744	9.135454977471541	11.787707766740478	25.88471507873778	24.706985279036637	22.828481069230335	5.937906517827502	5.102308870441117	11.167559561620118	9.331496300551622	9.723845077858366	21.478875691274336	12.699043737483422	1352.899334396494	1016.42870991511	1182.534050284232	961.4376429280148	1423.4861902022215	658.2218484307348	2171.9878803368233	1000.0278850524238	1956.6627174548812	3240.9314252957784	5553.72974493827	5821.294726799634	5368.480925896653	5441.151950652672	4305.554704003329	4187.05270264855	6.413732433333803	24.16791204860197	8.333187497607717	7.82442749756665	4.795003891130709	19.74552416010051	24.61416006457047	20.44121587957446	12.100293235700478	12.476055074723778	22.740499995298947	30.766449909363022	8.65295755750196	9.267016779080217	21.79711173878239	4.770374551250351	14.653231640240714
110.69999999999655	6.391028594207342	23.653142828027402	21.343574113840106	29.434017159322018	11.474203300996773	7.641859532278782	28.136778476710145	22.97477334833723	18.13840930107681	6.66794174767719	2.6448040572971068	5.2238716517944646	8.066971553358345	5.2196375648026105	10.300528356000415	7.509812276707686	606.3154041584858	356.0492052123955	448.26322383401526	275.026134401075	1105.9690389100685	81.48922500772593	2341.392757808932	893.7835152342651	543.3759148876721	644.4907276653654	2378.3033497429515	2201.6071035085706	2610.9365411540657	2325.4560078929007	3134.8969369137367	2142.1470935284933	14.325327588823075	37.339486531490806	8.507736214910274	23.78097500726243	15.59201592071559	15.693835459618672	48.46383176559274	25.170103122806914	7.006146230251259	11.914085179483756	14.830529572241746	33.653417438667496	8.610934022486521	5.683279797338247	14.37194533877252	5.857355543918453	11.682924552447291
110.79999999999654	1.6582517186614028	39.168011571852105	15.021349133584218	35.818688382860515	13.869919740202876	5.226711943967541	28.85955244758247	36.63216242242548	22.68391288969334	11.459275750640899	7.448884164373352	2.5019862241290496	12.835717051273733	6.447452911550648	9.81383176570528	5.633486435395848	556.8643834127415	794.0912147167256	107.63826330172093	0.0	1071.340634009417	0.0	1510.9132948490412	1702.0035452810387	365.50980251650697	214.65423001048137	1159.894963658227	1703.0348070742768	1123.539143821157	883.7671378774589	3373.078918134958	1223.5972247010916	27.4953227753059	59.680457759608394	16.147813029495826	65.29447535026497	57.10794094330838	28.430168857204315	68.42159197688213	34.186870570821725	2.6345898876610656	17.063285963224146	14.030255988632922	28.18976203864736	16.455296982644576	4.604713608269066	13.401667092744066	22.662422291479448	15.388074515932956
110.89999999999654	12.685011480456524	53.843311992105846	11.822574297501948	35.06834561054401	24.109659802291116	19.17377751197571	23.075256739955982	48.91907478979463	37.01093786846343	12.555540197541719	31.070413733803555	10.3026824231557	29.043910691531206	13.656570460747316	21.310803176094364	17.883950724455026	1037.1257790581242	2302.3580276161983	308.029270529204	128.4813447621812	1749.0738639800102	847.4200323928433	603.6314342447299	2798.9363036170116	2058.5735782297224	957.9926144442339	458.07690451998263	2841.0287282570207	1573.7910001934918	1422.6103155961719	3002.642224547225	1631.8167787192956	46.60296008611792	98.79026908632726	19.14380950329036	112.46456201352623	99.05421968463811	68.2274330867579	58.62036681785466	49.341407397058354	0.0	18.40023199381144	30.89300122330979	28.36875018663243	30.564548033428032	8.174642848504892	18.688854636354776	39.99693274401224	25.52398433768697
110.99999999999653	83.75683539167416	78.63794136237131	45.8550234026717	34.750186262655255	66.4845934645054	69.62142050645724	54.76782084100624	54.90825337716148	59.60184905183987	10.340951571452615	71.4705974871345	32.00672879692386	49.325518464107226	42.587507504783105	47.39783245580853	43.89559849442512	2995.607864047634	5564.259734295615	2613.4153017560457	1479.4263971859962	6098.233368144648	3308.567865145876	3113.130570738386	6130.186748299042	5076.470668893959	3705.0171770016473	601.2707279101224	4816.1158917004905	3093.0672389472234	3268.80070662757	2089.9244808439344	3270.2749544562143	66.21299050804234	132.05467243874932	37.0133484679857	133.60080871504465	102.12838085486851	148.31220711990326	58.832414910115475	82.02398722818674	22.216046698827036	41.26216591794368	73.26182053429649	44.24134287116742	48.27651915003054	46.09520870339563	49.10381355055433	66.44568250329371	36.12635205126277
111.09999999999653	254.10789613456407	154.4749412714158	141.46910304900058	55.0001568367086	127.58600000822153	164.53776526873335	143.79715178775893	140.10031638554722	120.95283542695735	55.93980240454699	129.90911392134194	100.18497292549796	65.66823757242243	99.83656725470084	93.09850196528866	106.02215404572665	11906.266332799982	12700.573329063714	10438.058799597731	9942.104371336949	16638.84349777044	12011.291215084564	10387.416133645556	14224.632012358246	13042.099616180216	12439.316845260533	5693.871343897881	10723.536490268541	7784.75704202658	7459.699143792405	4352.691956280562	9871.8399083076	177.3290044870789	206.95967005871432	146.60349802808892	179.37629232717313	88.40165978063327	255.40567931447038	202.87949193351074	141.90442139389876	142.65850273007027	154.80142888044918	175.3353437938413	111.39837810062693	72.205086021045	124.88759423957268	140.7650001995768	164.53653435913768	97.27993014645745
111.19999999999652	460.9863818031046	288.0750128097644	261.6471251524603	133.9840936395438	150.01300490858415	260.06687469824624	236.1312852580291	306.43650757139	204.63877984552397	180.52000762130075	193.63697617110626	206.06530610178677	92.83657967164793	171.14954465461074	154.95640155961183	183.5074735034091	24168.109893461304	22312.784519047524	23665.845701510596	25812.836546008995	29316.389858951676	26021.61074427586	20822.48400154258	23862.65074045567	26017.998336817636	25184.547458538946	16129.552527773765	18489.226351281995	14597.930328017294	13507.507873490908	10590.26058765437	21144.997912214432	376.32684953449143	314.5234050187521	368.89040258447693	245.4994996067292	103.98585855840243	327.3719069055284	432.9328740491774	260.0930778893308	379.46408734005615	321.27093138584974	286.10691953312283	217.85843095726264	112.59017756726624	202.95345029665697	246.64847201833226	299.168886040571	219.3984084055148
111.29999999999652	531.2141447736692	367.70911752099295	323.6640328813753	241.25535142565664	125.49763087472462	266.7996682357594	279.7089044189388	419.24395014493626	236.69273406149696	273.6462254097704	210.47554678829604	260.7528193927636	122.06302725135025	192.4188239409574	208.61713364677618	217.33380192594544	29111.466724454094	27393.787898698407	31856.39110474974	33268.96121696145	31925.95726871717	33305.66783182928	27251.34307216435	27633.80376874446	32662.740238506463	30255.019141999193	23649.978269266347	21295.186904153077	18606.850751766055	18370.549181403363	16681.535604967085	26601.58344587787	502.3555966869839	359.70342602652244	526.9711546557293	287.4765263534621	141.7509730373836	312.5658168748107	501.3092195793852	365.4071325260759	552.4232319405866	399.2164592495034	293.5265406229583	279.98148096718387	142.23396002665865	226.00107192137799	285.2524726461783	350.344462873088	311.81357368493104
111.39999999999651	391.66822348216743	306.5013495401133	278.4973115203592	296.7300961115525	92.10903616453038	174.6979381199689	253.3418385878206	396.34073530617934	177.06168211640514	238.34081556906406	160.68962277004906	203.03645253091457	115.67782370339543	136.56005419569405	205.54055156673388	173.23296691845988	21955.252306469898	22636.50146124545	25923.62745302437	23186.14754666742	21236.195630922834	25833.11517877198	23553.00866472278	22313.71328709916	24432.151420433525	21543.47786811691	20671.824205990626	16386.09810313013	16380.155300868528	18002.039490827217	17415.066194212075	20242.24998806152	444.89163043320104	282.0814770246869	458.5483314172866	266.1198207279023	160.50812658368181	224.91469463911204	346.5710168407545	335.218092689642	481.8876678940489	311.9736052598468	191.90950486403787	246.99668514734148	128.39615477537996	189.99632398044199	228.2418463668814	265.83775758023444	282.57369761405585
111.4999999999965	174.55070979548293	169.52917266123987	167.16034554095532	240.79587473048454	67.53106338155948	80.48678302619909	175.8492072180425	280.512228519529	90.68638095022122	125.15994305380993	89.86020753193975	92.40286888133346	72.28798989434527	60.92788286286999	138.87616233031795	96.26310802432437	10396.73142103721	12213.100733635065	12014.59547995572	7622.037033697234	8522.781217402857	11644.368384537484	13108.573558164799	13090.343389760745	9372.63595054578	8083.961976654691	10906.74163982479	9286.313782259223	10258.05960998639	12302.440568558937	12209.653923038222	9253.041768957646	265.9572120351397	164.4769645468493	244.8342571415418	200.85259010700437	146.69379601348533	122.8234602260236	159.57330043524024	185.4858678564393	250.0783765836471	153.6174928034934	85.70157597596787	152.89269782768957	84.44342473494869	128.47807794982674	130.11025872797953	134.96042582625554	163.7015104757606
111.5999999999965	43.08395536426314	72.29387456261276	68.44574882039785	121.61022541846515	42.2539065643217	49.149355423216896	83.88009445448327	156.4526884088682	37.794726942569575	47.30652963973894	46.606682945806945	24.323109510453143	29.93458036501709	20.040536065319614	59.90397049336319	44.33677935118812	3088.946064737525	4128.12297986532	2631.3043406827724	961.3373442759847	2547.3642787793665	3210.616840577696	4293.907584641984	5606.486392691262	1379.3155275935826	1303.248074701156	3467.403820432192	5050.245045713156	4535.236397021437	5786.207197469782	5602.62918328904	2977.7279826502754	116.98252144518312	100.36491035128071	79.5123868032249	120.37004585487065	100.29540069072259	50.692121172317144	78.651341480113	58.087849894889914	72.9852692998918	44.986263123803006	41.56035157256092	72.23153381618788	43.33042823823615	65.01418007592119	49.35204552570839	45.89509335371377	62.37471579911739
111.69999999999649	11.259479024493249	34.99705026625927	25.913182842558435	35.8112793068396	26.77153067301672	46.356326521078586	25.70845088122993	57.39602149620067	12.869736404862788	18.85068640320835	24.65119639162406	4.391548673682032	13.455822517022563	14.636552008302175	17.674619447110004	17.323080574209058	141.51962076341735	861.7574996241985	528.5486793313331	677.4729302119779	1528.6856700090475	764.5401354461436	1099.6827290439678	1759.5052993109664	0.0	0.0	619.460029117688	2539.4151195144827	914.9935159047736	1560.9071923109366	1408.1737428239842	778.317809832917	29.51841371396583	59.874322620678136	18.5684981823329	41.93282695431224	44.8756645431992	16.933278044244886	41.742744946639625	21.091067761463258	14.20509648588618	3.9262205096858933	21.984147467880934	22.263856124740805	21.64460620384602	22.906460527430724	6.553237318781342	5.503103757682328	11.97505564398751
111.79999999999649	11.107165533297684	18.528925795223753	19.833536389891567	4.761234667189402	25.630622158921256	32.825897622520316	13.917047768256683	12.825170641992186	4.6053242863215855	4.556317188057206	9.767681894387614	3.5016493389656422	9.756606770834308	10.633842775265766	6.589753624737981	7.74674576056317	462.2476288563253	423.2775613951266	390.8256784879123	294.3798253404099	688.1848676141576	264.5805815851059	407.70012940066636	395.9697258500416	164.3179837043669	0.0	0.0	917.8259962053888	0.0	255.57162616033304	343.0950813380896	58.73130840191389	7.4915513890641	35.368515395664716	5.154348806306633	12.102525819088932	12.264536140680754	10.869767355596649	16.226825470147023	11.66943736599308	3.138871447509636	0.0	13.30330453720682	3.9778747265785914	10.258233125326935	6.2835314133400315	3.1899280990232337	0.0	2.6574212253809644
111.89999999999648	12.503616911132257	14.79138579737019	18.387945689503045	4.338687562582349	22.941075517546142	22.661306443412737	23.305559989240603	7.611997028437466	2.410741537069637	3.8721049020170883	7.99407835808415	10.162133591046569	9.107580999317621	8.88659194703623	3.04110218964887	3.5590702962660785	1373.9285125314846	1060.0511372493943	292.3879157377539	308.7110710214863	263.69327688980525	428.2381084756222	602.3712467007393	572.054359554236	767.171393335916	266.6967897507014	51.66717078471682	438.04657976239565	165.75128698901557	205.74298067965907	306.5375169107536	425.7934062104292	15.672622176500623	22.55324015747039	11.01650442546624	8.374427783525602	5.345409961613822	12.386161207242994	11.724884425158885	7.250185395965169	4.025763092860886	2.726308283622438	13.035170035940908	3.907539642181744	7.227888643362827	7.384859130490173	7.738004166823189	4.2123145888314575	6.698934631129205
111.99999999999648	15.234956845657084	14.886961048387931	17.367924517628158	9.281296286078192	21.561764456354684	22.311489708674063	42.1299900661888	18.223466957570608	4.594237818306724	10.680267019586061	12.091258304737055	19.206482021743454	13.655763824380273	10.584458150882126	3.4931573928154056	8.903373008566582	2263.7565502865073	1742.7627622273696	484.2906206894457	539.5974520221042	460.31075975954644	1096.2685418235728	1347.6933150103023	1830.3796311142096	1653.3391193741709	1152.0552596943658	309.2046338996244	1181.0433645553958	653.1033575396227	588.5713238595695	388.8523407889298	1036.4782854095963	29.089108494117724	20.710045567188345	18.696367160629393	14.940872909861314	6.052136333386063	17.394528255142905	18.107214713420333	11.282900396525388	13.043944161523758	15.41054769807585	16.33138337870502	11.97567963337525	10.885366848573307	11.754877428052799	12.298840723668684	15.114719706702628	12.807531206560432
112.09999999999647	22.900262101517313	22.074818944734194	23.92183791186636	25.382752025308342	22.512872545374023	29.58664314675536	46.558018984081215	41.23469326947457	6.86346019741321	22.407928348576956	19.485802498007736	24.049426581937578	19.940921460087175	16.51716145197363	5.651853183431222	21.813468180722637	2551.60407358792	2014.6895846549166	977.9099048494606	725.1927761646674	1106.4245940227993	1611.655943582264	1998.7750409833914	3191.438518533342	3089.987496700275	2538.8323633689497	1222.838595265511	1669.3500597374239	1452.4075913048628	1373.1417025223814	971.074011129255	1346.5868415813002	44.034613982771894	24.385623375504483	28.483447340375914	20.801102094016343	11.415821728054432	21.914907386129904	27.512327948823778	25.345071790819915	26.850832479826902	38.32114665290857	24.461600598160008	27.795148214809423	18.128598515117734	17.391655483376983	22.549446138277546	28.330679112213158	20.731696005088153
112.19999999999646	37.77693231793162	39.42094977113744	35.76982820141424	48.415829930465065	21.38268393063615	44.932624604525685	37.07906341807709	61.27981110536416	11.182691458863465	27.6199846445043	28.154251485840245	26.896345971851655	23.47221954120708	24.91858906806339	9.493424506946369	32.57015211584327	2207.5228482971115	1908.80389538422	1749.8481834439951	1041.5085013622188	2168.814756450536	1616.6280227247905	2129.153604064701	3551.632233557263	4853.544785096925	4419.788193131594	2890.1307669616212	2322.6859745313773	2432.322723795133	2382.416674976362	2694.3279054121344	1597.3252364231785	56.498401707917125	45.50810704106666	44.5222482341145	22.348886081999947	21.07603939161233	21.81969722968663	32.05087964539848	41.789948846954736	38.8398068558632	71.19573660581084	34.50741308031105	43.521341048258286	23.28133124587893	25.210440205869077	36.78910470048153	35.832338167504695	28.57529392429272
112.29999999999646	52.78253337519462	50.67539485217893	49.37644319343841	58.610162439724455	17.054780477972855	56.79805256357053	25.733362088972154	63.74942164162935	25.16036416084414	24.288842482299234	36.621939553051135	30.74305386717624	21.210015301371335	31.718052045457558	15.071949163432926	37.087801588136905	1881.6848486926908	1987.1273835431068	2577.4331710735773	1945.5778212829584	3118.5668079531774	1503.462834811991	1911.268911169744	3053.395873738333	5598.729357847977	5419.736407660489	4314.353079609211	3452.589566584008	4007.3341954726857	2965.944336211291	4048.932980482531	2271.704476264847	57.66327953787103	63.294541064104735	62.25193622622686	27.126828365756566	31.47743436322854	20.685440262000693	47.877532402218385	43.715404515112304	47.82414291572265	89.99617195555847	44.730407877197685	47.17969642135364	25.235080591309	33.46257212605064	44.91091986389497	34.884485756140975	33.423761395504194
112.39999999999645	52.11551719871579	46.76268787217512	56.169831406378314	46.98752620620664	13.444080844331653	55.2512813725757	23.33371889384913	54.806762096307715	39.55214491761574	18.053561494673424	39.5489934875693	31.68736655825565	16.140561354404028	32.40974233438985	25.018833658419425	35.597420113076765	1995.3031430179235	2024.054242307562	3168.198371382972	3189.5669607311743	3030.1137748026126	2299.3350281621956	1851.7381412459372	2580.5917958018867	4668.221500441997	4904.26852723774	4201.543433574988	3941.942808874289	5372.771002974433	2925.416188971003	3727.0354212989755	2819.6444682660394	43.3508027059402	63.38126341071494	62.21280490709645	40.22906018324311	34.35212323355507	26.920174310872625	66.01424402036776	28.033722332529145	55.26446282964659	76.39239601892835	53.31299173631012	41.192155201695265	26.35013238023638	33.11083944449152	42.099398534755395	29.128814983477362	32.88171702004089
112.49999999999645	45.7044518386187	32.77796132058454	46.97296180143052	27.48276479248196	17.80305021830865	41.58637273480898	24.8706931260971	47.17013453541681	37.209579838557865	18.054139685075985	32.95632964505369	24.63062376657196	12.960764735063298	25.3082771300448	35.13703599118859	27.81245350833416	2074.1922987394883	2190.8610985241194	3140.527308124601	3841.748914078222	1956.2549190203158	3256.949998010375	2542.7975802060973	2166.004965562027	2851.7511412494296	3348.046718219423	3047.1706091029278	2758.3550062670715	4858.052002979005	2554.6800337435225	2540.6195113300523	2387.1226166955303	28.700999542226132	52.817553830008755	42.73427016358402	52.12318428544545	26.174720043463093	32.99668089154986	62.634084304602936	11.26683189939232	56.87391242188898	43.9499518636119	59.01176152008826	32.56866031956569	25.466185490286904	24.573799389061175	32.254485052166565	21.124160779232362	25.96682279586908
112.59999999999644	45.20769237422665	23.2242282087651	27.84893848711581	15.605870569487362	30.886540361968983	27.4747883743504	25.172210064449363	38.0526289155609	20.377264198528472	20.34311745304999	21.296212170998267	15.263391543433285	10.093976541946908	15.86007917884364	36.53030838763065	15.72758980489986	1929.9070016863755	2582.4191870987725	2478.8881043069046	3492.671095618374	1192.2810353519874	2919.950727441323	3550.69880208539	1498.179357887381	1378.652633955892	1790.4376189551756	1957.476479132073	1079.952020364983	2612.0635976005215	2122.2041801523255	1852.081852321197	1497.9607806318554	22.904119271793935	41.349015963748265	28.478127309281025	45.885935281682016	16.370669142383317	30.200182661691677	36.45218370032986	10.149539180686075	47.077224185897336	22.944607488772853	50.65751392308218	22.6917264429348	21.510186852082278	18.827528937146955	22.845098264745694	16.24549474247954	17.187689365686985
112.69999999999644	41.62516715881425	23.31567040974291	11.43182163729094	13.77460695272774	36.816263255775	17.906024798215128	26.324896941878148	26.936743694519585	11.357017236182948	17.73629280193056	13.483989274980342	10.087779340056828	13.893429686691565	12.907120619085962	30.3498596356783	14.94817300494464	1713.6210484165615	2250.8305700169585	1499.3339582074193	2564.9768005253873	1475.2104912522645	1434.2126911103153	3653.8398955077823	723.5114066835896	598.5747526842357	1061.0843701437952	1139.0075994145213	348.61607997682177	636.8812201268464	1459.1078556300622	1515.7592566011797	1155.4035807294758	20.933500403788226	34.459264404882845	33.0637035224293	26.788103695329518	16.468974903501554	25.219313149751763	14.507593471448553	21.271898166996845	27.91762003684381	20.100386360561796	30.36605334753368	12.89622467632442	22.163027248366202	20.490814852948727	18.342901422184664	18.950343012036548	10.283788913256755
112.79999999999643	28.38688597149137	35.13997418912935	8.247437698328437	14.643839752203862	36.22446980139705	17.52043356367899	27.47184473572578	18.708522042940867	18.672098177743113	9.089451326029563	12.851396257539129	13.924522580735493	23.566062127868214	18.141080375346355	22.251646544446682	24.848168464402658	1617.9029953135926	1942.456283849147	888.7160882183263	1553.7913340136515	2223.1572181923552	879.9478147084272	2508.0559560937654	1184.0241727130935	695.6727164242272	985.0682787953864	416.68174060858144	641.1797076075388	242.05762376221685	877.4149592876923	1013.8790152508361	1112.398367201868	19.216159072087073	31.106594531245282	48.38003193599876	21.419012512747244	24.173975002574	26.96409045433487	15.808824209098459	33.77632054752519	11.993731542360747	29.12762839640063	12.735646862503684	5.491015298649174	25.114852457087544	24.204010069156162	18.101240972051784	27.80358769794502	11.861259223018399
112.89999999999642	25.452153611756774	61.82634735666165	18.845602809577457	22.440333326244694	38.857023211530155	27.06651809541569	37.994817068023394	18.02356454998826	26.090513309499514	11.051772628041022	16.08220943826565	24.661355376264133	31.34926374662888	27.4954197238518	15.250290376391673	29.498745470855724	1315.024598380212	2221.9212068815746	1274.596365875242	1355.5590337624635	3317.902845952854	1612.682126534652	2576.944538439799	2619.563049218532	1151.7620938227337	1673.9151289557658	0.0	1519.6065872788497	1037.3886588842413	1271.757096927297	1009.7933279728883	1256.558810770668	48.23929785835296	42.34195977802567	64.8867561709335	37.76502577770065	28.15702364673207	29.388057854952347	31.530168399092787	42.11571557812032	17.420085502158926	42.749671617719166	13.666904639462333	7.435503268391178	25.424224080136412	33.373816623822954	16.938460781282917	42.04020092005348	23.059138756019554
112.99999999999642	69.99828975197809	98.01238543479559	62.96386324701204	48.136279622330626	39.97077241744733	34.05797070404914	58.98701961022356	37.86019566872551	27.192769411841578	43.5728770976344	26.764927684658794	43.37741894339538	32.67947894699811	36.859540854337034	17.677250507445514	33.47464956486974	2842.5083348689254	3455.427412305678	3512.9450335229258	2769.5746398232304	4981.1102522635865	2669.1167529686677	4462.068510988918	4013.341719853032	4082.038208502401	3850.5021379489745	1008.4653658250769	2310.20163927379	2685.3314706666506	2648.883299899563	1702.2974147464076	2369.303064565756	107.14907642491389	75.18788216052032	82.192759557628	65.20708974509368	26.649461650094146	38.36786494817111	75.24019860670515	57.21357225141167	49.36446281039103	46.55070826665984	36.65808269048286	31.144346851542714	28.939838290389105	55.61178770089414	25.886279594519486	54.1240701131749	43.852536173207525
113.09999999999641	135.59115440235234	135.42004302071408	116.40716947284618	100.54952792309855	33.9024101112686	27.88431804174997	85.46795951175072	91.67180407673904	38.968891079266704	89.48179291788006	49.49914785224986	70.51629396188251	34.64122860348866	42.14915310645278	47.52164581482607	51.778937397763265	6148.787049580077	6506.925624647086	6962.7820634381615	5310.710775000834	7626.619412969268	4931.500651818622	5689.020080686144	5534.845869867582	12258.897151364874	9013.30717458368	5811.747048565573	3217.0425084587787	5423.815577245918	5295.257917993752	4234.471220783218	4471.257007891482	165.73753028825394	118.24688164156034	103.29344517896624	103.30793146254084	30.854622493672363	62.0096691757887	123.37623233017136	107.14041494399159	92.39103240933954	61.03754043515603	72.06147187595919	64.20411635324457	34.54559879157556	78.88793140036347	52.48035221696741	75.63000269587714	71.21448917562654
113.19999999999641	189.2327285013037	156.62126010370466	151.89594929392564	145.0059217713134	29.631459432475097	24.55546494495699	100.15752295004684	168.99735395454834	61.80008179971741	121.77727839641226	67.97899371847411	90.33290587145233	38.90420235223638	44.98289183550867	97.27709953690103	80.46334474916821	9500.828478901252	10842.151231711534	10731.477982846067	9135.028592560524	10501.447479992781	8506.872931803506	5350.0751574584365	7532.579474893043	19983.96654506635	13646.269768778004	12898.213210094034	4584.110261696727	8928.000013587649	8691.609955231303	8786.48366670633	8370.86594109515	180.20134528843323	140.63441988993324	123.52647119639983	140.40006040670445	46.728345589936886	113.27689672113995	147.7336154504186	177.65623177043116	111.8683591295586	101.08075294957204	99.3189431909639	83.48843931921621	38.23804977487205	80.77621483714397	80.88350871935275	111.39423502509158	104.53786968765577
113.2999999999964	197.30475974003795	159.91694608989783	151.9021655465506	135.50891598859485	34.55549204665363	42.19915660592742	94.87114964029472	201.1540102862525	81.13094751702296	122.75803997962242	70.85694995732311	81.8556778965889	36.78996833796059	45.40684025275546	120.95201181106238	97.16967444190402	10965.098074724485	12349.312824050317	12636.536640749044	11655.65133506443	10644.132000360052	10351.321822014259	5401.527138258824	9044.849852319618	20535.706750193982	14269.36772318838	14870.384877181838	7675.865427098552	10435.139388812777	10431.84598838098	11475.210929451694	12248.497514980289	155.72486683344124	163.4995648648161	175.2663184095784	154.06356772941714	80.85301397325662	167.38179883084914	160.57021826450242	209.4099661235448	112.46895328850908	131.02117293488757	98.6093340554872	85.37601094332719	40.61520279215623	62.30932024570546	94.21519047326764	138.32039467372996	124.88298531661839
113.3999999999964	152.8898972368579	143.55583051917233	124.3060082302017	85.8589008496199	37.49079266078075	83.88683924460119	76.45765184009936	154.27670408192063	87.46246746911785	93.69439329299537	64.20376944911068	48.49242865296927	29.620918392095152	49.739421100456205	98.53026389454267	94.808241526005	10003.557164576938	9187.994923929451	10901.387583149724	9835.347077066444	7234.396396442753	8833.251894843384	7097.2396239657655	8561.323429469578	14383.949806239378	11023.509094876741	9791.191713266498	9799.968935532575	8220.970871561096	8592.348043227072	8983.828681381787	12404.223326191093	121.71709850513842	175.72269658695743	225.0549029268099	127.96041970341821	113.08001647583275	168.9531924218594	165.1922839296434	166.58003638088258	107.47099368092424	112.72708476649714	77.33704049833328	74.58233948709325	44.37643201507593	45.96517770078322	93.14436178470595	129.72913941213477	109.3514368051828
113.49999999999639	83.9485759702561	109.07513900443269	85.21013541749042	44.645945842423316	35.61441156999479	117.37421582340808	53.67419042643223	77.69450122912566	76.55616388813651	52.3179719135722	52.28885149271297	21.381183976413574	24.176097814819794	49.83797496274152	59.68854025479837	75.91281124760286	8515.658580195859	5105.944339663679	6895.004575911423	4865.0964204118545	3969.1253600194045	6093.199791494047	7625.221881886855	6664.384355015011	7666.123001850484	6742.487971749404	3694.6583246170876	8336.504040016931	4282.137308775065	4618.544003011395	3801.0795511580664	7980.611940843195	90.4433354598313	144.68464201275984	204.8785361928928	76.40655400515011	115.85187203116624	108.7796704838717	138.44219747449836	90.77961070080572	100.98564365358915	68.3776891787069	59.52216230868826	53.0114343345038	43.05244649249146	46.324323360537484	77.75496927493437	88.35913973220133	66.8810407657949
113.59999999999638	33.2355097388454	66.96436691602895	50.38548623472009	25.670907010839226	29.31135834366366	108.10447052485895	34.00562721036329	30.681353847459043	50.689215955121185	19.6026208430031	37.15430860029867	12.930827770358652	22.76423205226532	42.77280118246298	38.395534912037604	50.31372075195425	6617.6857836442	2861.3704640719857	3381.2215969842723	1547.509200610326	3173.424877497054	4104.9800545718845	5811.723846715673	4784.762747699247	3229.717843159761	3149.3772666390714	1404.478559629267	4477.006474150478	1674.1897690829876	1672.9724785598517	617.617210608854	2862.348693440523	79.43765939560829	82.62517652951779	127.00410411315316	33.90232960684621	92.88292213852678	39.68575486029222	81.37356985329103	39.5429161034522	80.63474472845078	35.50830646876537	48.0287720511844	25.127536651421195	37.45312709671214	53.717940054732075	49.04461262878163	48.657804346575105	29.69535237919988
113.69999999999638	24.002295647099416	34.72868282204207	40.22816576495123	18.663668765065363	23.602614703750106	68.06886960269983	23.30376896830264	25.22578555638517	22.036200079254762	7.255539837622663	24.17910378332189	13.357203318787011	24.593786553052258	29.880201026898348	36.76248925781116	31.937421716448643	4445.14532593678	1603.9296244259438	1823.1346643102627	1244.8671173030552	2985.0429757541956	2716.4491745065825	3204.5170719354737	3629.256327745625	852.0141067393101	831.8043195135651	1004.9150293995053	1736.47048096755	642.1641708156621	407.44522375201433	559.9779428047676	900.8311144016973	81.37569059792467	41.54260545312292	70.23237070062002	19.626190795688544	63.27600384211091	12.464468881364468	45.70178190740971	27.845520353559593	44.7766666464562	18.697346006524935	33.443457997413766	9.302471941981391	32.59066733480399	48.72896523730677	24.17426411288661	23.54370245207947	15.135754381965048
113.79999999999637	25.168194921309617	24.765919854347132	40.893477178252475	28.038986404159797	20.60959213687152	35.36469328050665	31.539891492902402	35.767759573549725	11.379519491940504	4.033124823356602	22.760340164172124	14.479877842987518	27.161919039042818	17.00019351689664	36.75263265358783	26.299126607128397	1817.056646612335	1150.5125928099046	1419.814120485317	1218.783209701327	2861.05469022806	1818.641490291364	1576.76330593895	3102.235163021212	522.0497028118431	244.00282107709722	1032.659685838062	1767.7798232160685	120.26097083576092	45.149053466433514	1612.7757479412294	1026.737235877529	97.33321037574171	45.14880404101914	59.85648719344341	29.250051930075518	41.124325875917734	8.51442584511665	40.51265269298765	41.64365061604399	32.435495496541385	14.515241385055354	21.982873668613554	8.341718655987036	29.95583684818466	30.914135392234588	25.32583316667107	15.56375455422621	11.33212726167884
113.89999999999637	37.49889025260181	28.26205499736171	48.491650598445034	44.904338389503216	25.940661722598687	33.81388163238382	55.8717013519009	49.33223425711154	15.354834810874834	10.790695901457955	26.287491731707668	17.383861366830793	27.58042281669225	17.139536159654718	30.146025891035478	23.461623690187285	1032.8899596417248	2226.919444468431	2058.1335568007607	1386.8731260136785	3790.0428645678603	1605.5654184358414	1373.1176804897761	2479.9418656394346	447.2171497824736	347.26891010916665	2108.6319339996808	3395.3029768239107	384.67130058476084	0.0	2863.086426016596	1417.0159282925886	105.2757104223079	60.01169577681768	46.334601477578104	32.8726319324077	27.925893532628574	8.88894193155831	48.95738637307242	59.45936601221166	58.57034112847509	28.964422992707625	24.27909062328906	15.276519840545216	28.170178915932635	13.12176012931005	47.358469564956444	24.321957070236454	25.016471276119262
113.99999999999636	73.98407448739927	40.281279773272715	52.034674688923744	60.682348941308824	34.74039331117038	44.60211287242299	80.66482688347791	55.413948768979445	31.852965285712287	36.36926765067666	35.09214565379269	21.56402022100407	27.479435714669115	28.01351018190521	18.105041410284198	17.991457607762293	3384.654131530479	4215.8841508323	3228.8409855589853	2575.4337157709588	4554.30782892281	2328.2835551177745	1901.6172330388463	1968.7473371286044	1577.7180524147814	2575.983173347901	4279.4369117344795	6373.050559612295	2012.9520985151994	2834.5961292735456	5637.0491498965785	2582.3113086731278	103.6246851500468	93.85552991313499	48.357393027072746	46.7290352269992	35.160051532269605	29.12810351149597	76.59252409475596	63.161699600471614	92.32284486732868	51.60649330638466	36.915916309937714	30.100321465786717	30.284518940436282	11.191517773871835	67.47870420903244	39.36884318437181	53.851053108030726
114.09999999999636	132.75449078319483	63.268221430709026	51.7096947807615	73.48108362699831	46.61817115473038	55.07902694857373	98.86244628191986	76.38189273779078	64.55113115277967	76.76008869679036	48.705045492583935	26.566471205183166	39.5991294781358	44.71508202506068	21.24949066930012	29.30581675854485	5577.140114211051	5977.542219984564	3734.564690167292	4482.507675695593	3874.089603864535	4354.152374918615	2910.0989623752034	2620.7320229437782	8876.919625790142	11905.63731353913	12740.841620987914	13869.698302893328	9800.351874017906	11040.856335787948	13113.35074084889	10995.946122503086	116.78250117007985	136.20191003535717	69.60098206175218	81.0408630736662	56.40055070223549	74.16992646952072	107.59422508424412	57.463945548208805	127.64208985931505	80.24429548854368	56.79408365290213	52.35865224876374	42.688520563329526	30.745242073148777	72.23192268299856	60.392108659027464	89.24869150112623
114.19999999999635	195.36636761007782	105.24458685193399	68.46976910690547	90.01195572805017	58.02020543643632	60.95698304108251	123.77629408605725	134.9365745931941	100.35004346655008	109.65649358809065	64.19073142125161	43.36655374468577	55.900785982167505	60.27183227919402	49.54238706946447	61.57517414576465	5706.834556795653	7769.540070774967	3979.2382510664515	6421.447703501731	3948.3740012749736	6532.030437546444	4321.458930749922	5193.815222410918	26167.316408407663	24556.401197764822	26406.026563200765	25153.662951692088	24490.938906830957	23969.648818567675	24264.45473329841	24601.233937927358	145.66394023189383	164.250239185697	94.5539861914339	109.7075255379089	66.10461487249427	112.39528268880254	128.3365123180751	63.978842335568	184.02255766862638	99.27215225179364	79.08290898873234	84.36731884453975	65.81989755119828	58.38839561346055	75.62583955247005	99.01918403023332	115.89380235917909
114.29999999999634	231.75922926350347	143.41259867598995	119.33126690846537	112.52189423674041	61.96952970919446	84.77182855839463	154.73081461809377	181.37416613125214	120.5953921031425	109.96775296178198	67.753553898883	67.07773824459407	55.3641307297481	71.07360393598283	82.59271544512686	102.64199134175406	4991.236332231946	8775.684881425319	5389.305111567093	8235.877019772792	5888.11911556008	7374.867808392568	5776.253945099714	8029.481602746413	41590.19962292397	32421.22380615407	32875.68227048996	30515.760912016667	34621.92240422531	31693.73125229408	28969.273670469505	29725.92836523453	156.8071576415823	164.45262770653434	111.91655546561128	123.95324650815974	61.25080673216337	109.68890728115818	139.17843261077311	98.42650519739568	253.3201240276776	106.2321280936415	110.58363352457194	119.15423096810296	87.0382175521146	76.18281968239012	88.61735908379417	138.32410799412585	118.9666376900074
114.39999999999634	206.9602804934294	148.76380705065037	165.1199801068913	127.97342195397724	62.11569061628096	114.81076201770844	149.65796387336314	168.128477944135	104.58120349785209	76.36744145085548	57.46727916380031	76.70051039232361	48.360022714911445	67.86660488884858	90.73908917977384	116.55482667287504	5465.26449530271	8050.492636097765	6817.969326721101	8691.25051664325	8122.275290161317	6197.790294893416	6504.44895760202	8962.836878624821	38495.847620643246	28955.66036259188	25129.135301730013	23847.10571327237	29357.687199461227	26413.034904954606	21908.638438098224	21109.19825632135	127.69002983853566	143.32183421713066	111.34314102580669	124.91012111907823	84.04260488937689	75.88780303529401	129.52760124977655	127.19585698104653	270.6032134060318	106.11395049604235	136.93412363210456	126.19735514899861	92.68868750696687	79.0147526044701	97.90324334036428	132.06951432533373	98.94879636471053
114.49999999999633	127.42457938321533	123.17384340870201	157.0381871955756	117.14469249227291	58.728725395925764	108.7216648545168	93.14289762221524	116.61736580738221	64.88003210299058	39.21966224614113	40.07950530385439	67.06204617429826	45.07923186919321	57.45290179988441	68.40766434976202	86.48060740837981	5915.976253553154	5853.419983568576	6022.501877818549	7211.289392956648	9127.716935462713	4142.16278365509	6766.656968527005	7410.409348137907	20191.40891515273	17555.988439778208	11823.163638528922	12111.460060201123	14532.353787306258	13416.158962279917	10859.44325720297	9005.346914048916	88.47836454803823	119.55421684115096	94.89023053542479	114.41583366451054	116.97543244818795	48.94663102752096	91.13207989879122	110.22067107742035	204.70341285660436	103.38396853875152	133.90172942909612	97.4333397565747	79.28478538778683	76.47637796535122	84.38013789775431	80.62238495696819	75.22855911547414
114.59999999999633	55.514988565014	83.41658972082338	102.57761322465187	78.64380829841195	48.73007882976561	66.03761501932583	28.96731597867156	74.3109989798014	33.80792615182829	24.154364363122465	28.02948089073203	49.80573050261275	39.03610547132706	50.82702467581448	38.58810868942629	37.08944183046292	4931.042329209014	3620.260546111322	3145.5708886738234	5129.205091267901	7791.737710794811	2394.7863259759047	6632.194064577904	4677.176821754461	4886.294528915977	6808.436019453462	3930.014984800724	5489.762933024651	4081.913043084507	3735.843526819927	4667.9246649186225	3051.04993010275	66.11094436477676	91.07084406317837	70.14983818610116	81.29761051875587	115.17468036792887	36.99232555944496	51.60237530089473	66.55072483641914	109.85067529807462	91.77409094677925	101.07566734715296	57.26037348648898	50.77650646423994	66.6350430619729	49.205895442207755	35.492504046156355	58.75048385557314
114.69999999999632	35.0873034260581	50.51340003448292	48.57799771377187	39.69531183204551	30.08009374546395	42.438242642808156	1.0477694192727232	46.43492345675125	26.006409113147036	27.643838145112642	26.146095587239085	32.449386936029505	25.054147128506827	46.707863618039795	18.923268363550047	6.64875504777851	4001.5352267933317	2477.464004612112	2275.067130431026	3596.3181307375044	4631.327399554963	2030.9825227575031	5315.675762491108	2290.098618244771	517.251854414764	1179.2459756009393	949.5975523484348	3138.565970276688	881.2681381870988	1232.3033004712845	2598.3193870119276	1092.259837467743	46.937066520209164	57.91822819259445	57.427695034546105	43.04488242697197	82.60381473233262	38.09073546427044	42.9141743274472	40.111938273234856	42.328477903209546	58.61351606134083	68.74123963179551	36.33096254368586	24.527884449111315	43.66509308743649	19.10450428229138	18.291829921175754	42.24558587212669
114.79999999999632	45.67894149443471	42.28042704577658	36.19977429129159	14.197409815489534	19.060721065726614	60.17417557355175	6.895870480418603	22.852455212840002	34.30896073902327	35.77372689463771	26.885272691326197	20.180357431419292	18.423981068445897	36.828871624043025	13.00323732984489	16.327827129504758	5111.520592127643	1776.173938194037	4021.6421757519856	2097.241114021428	1562.8275202731702	3897.358337691257	2882.165215005856	931.5475026789939	582.661870358181	888.5139752648334	0.0	2016.4312303587255	392.32066576892754	1225.7077048540853	872.6086902015911	318.13955868272575	28.07380860555315	32.69964341968291	60.84756182089191	25.618835223992527	60.56633945613452	43.689751416118845	60.41767183993786	48.49849788093668	27.28470133773841	24.2265801219613	51.1206049933375	30.95390445788801	12.541442958044149	27.04928043407031	9.421588461009692	10.524533942665556	43.44393169047149
114.89999999999631	73.43782180794352	51.98749106011376	59.30578633412304	20.203647606327962	21.07255023986569	77.6634028649637	40.191907760958415	17.746483753178946	42.172069103341485	50.256420626521155	31.599733292870994	20.93024205555921	21.787788525984464	31.02554159406945	25.300609837611706	46.03101668034148	8615.640687685254	1771.7492451078672	5134.958079184633	1507.2111242053975	952.6930791621473	6762.345978666867	2098.04502698642	1767.1063612393937	582.661870358181	660.0386064380971	189.53729626044725	1185.7364273997032	393.06636268056025	1583.31165925184	313.48390411387624	137.0852212960419	26.841581441081246	51.65877812827362	106.76006052676001	58.62459955566465	62.78262943269221	48.67874035001381	93.37344780632225	85.81006911051733	35.415621201235716	8.125913300907989	31.22872671570802	34.14344197771744	15.962836736787198	27.678028361126465	18.390342067393732	16.479326801522912	80.26307949193937
114.9999999999963	138.6472018625553	96.59339942401355	144.71144765106789	63.11099747102289	25.329650660672026	79.34834226420266	114.18441358990702	79.64983701016467	59.42805435691533	68.5107043217181	51.28581897367611	34.063411972064	23.75839577623146	38.889063488926325	70.78657070685358	104.3519021374968	11007.473444171861	3540.3092461650394	5351.090180523396	3687.331921661437	3358.1198411335345	9388.119270182257	5583.891935596693	6391.446307255423	3447.8110512224075	1712.0807735128517	2258.149062683163	1675.926150749553	1472.1105930638066	2725.4791597171975	1687.8970086563927	692.4219915600424	92.6001943346837	137.22189444539762	188.20639824361018	126.07383706603471	71.40838231886715	52.74233409403861	146.13291944057914	173.93085468289104	59.73991993479062	39.58284575964704	23.685675983201495	52.38190863735791	24.988950477858968	48.19740849952704	34.94862597848865	73.10722037674347	136.46674414079334
115.0999999999963	233.10168511529568	181.11657614480185	246.0566987728616	119.04740464638287	30.8241320763598	82.62623953170628	228.08466316076158	209.65669161766667	102.64787210308712	84.52671678664463	97.44523564272944	50.19742345386861	35.0121705331472	65.86781814462027	174.37560830622124	187.55047152649635	15054.561487785179	8869.005414790667	10653.623736648597	9420.335178728214	9875.623621925377	11668.63026031744	13184.458038346787	14670.254338199815	14406.038272224307	6960.642221655836	10038.614268304775	6921.336745781335	7603.273279887726	7566.496005483079	5244.821604834791	6405.666967552408	258.5018000423173	266.02231549037833	250.75684539887257	203.87554089093075	111.76242026753373	107.04267155514803	263.6845083222946	300.06665514705946	134.46359102977314	132.22118305522946	46.830589110033394	75.82222068007196	52.078626308678935	85.48758353906177	128.36453188300104	197.53680101258743	171.03708977237812
115.1999999999963	277.93505460957334	273.5825599445019	312.1978219089844	155.39853803754667	45.703792128641126	107.70388450902665	304.16562264835915	367.0252143661807	156.88630443564904	98.38738696198746	142.1171423344022	75.52323508038738	62.05695334965445	104.08113149551959	279.1545415167623	283.9210724565733	20656.035739585706	15801.780302038484	18806.260252234722	15774.781500391398	19254.833965755406	14607.055111275016	21220.99068766262	22936.441131527023	35480.47090607639	20933.76865629652	22883.028390816446	18222.71547264725	17141.518940827948	14790.258814273342	12254.073144328948	18408.657467012574	397.44154316800075	354.09059240977126	244.90266147461122	296.978513455402	155.97208864782857	222.37929494162927	385.0183360527224	411.4661877785201	241.9972633998861	233.57665918144437	103.76958118294954	102.34117679828515	88.54385583186146	114.26763249433216	278.79292411447943	331.02352063527604	177.67288666060446
115.29999999999629	241.47475785594665	311.686683278876	288.57127243601445	165.64574243279353	68.6732514269013	130.0133830127463	267.0885107449547	420.4466404179843	178.64382721125244	120.61839534997969	149.5693991981272	100.23398705727426	81.72478707318054	120.15272947277548	275.0795482125396	308.3036124246127	21238.49789268696	19246.213641422855	19821.388380950546	17749.61052131186	23372.0432819492	15876.423896920482	22448.32589648318	24864.47426196207	48234.82045145078	33908.307234070344	28857.08390407241	25798.4753076865	21558.559584408536	18769.454192413377	19099.122075720144	26765.35262369871	377.7046866905618	330.71360957886895	194.67382814754495	340.66188157702726	170.30080018503787	303.366091111608	386.7321945036222	403.39256140470115	292.8849966098412	254.6776843970462	161.52423042442285	131.66360900185327	101.24061866062972	117.58651781565774	331.5280739783559	354.98210057113357	157.28169448505045
115.39999999999628	166.87157974081506	271.937811666942	181.97631428454667	149.24969955934364	80.47034970086706	117.08343372937031	159.28520618910923	307.23333724376533	139.4546267082026	132.83710718746718	116.23023660293423	99.70776734412475	74.78058721658996	99.70399368508669	158.47189908368784	215.9900919186547	13590.909249790046	16098.271677342576	12671.987754904503	13845.706531857182	18021.02767307235	13090.13707833214	15324.83951591067	18620.96210604785	37845.744708226346	31318.632824041466	21126.853342786893	20554.892012995235	16742.29343759926	15936.046666323089	19149.89039346703	22266.931601282704	230.40318511870493	221.61199701070456	148.48537699755005	270.823862275249	147.5636049252851	261.58750661967	264.02786871955595	257.79857089380346	239.64956231289364	179.8866310642024	171.89683588540194	135.7447241028591	79.22287771861657	104.08447445113654	220.39258221289077	251.35884774685545	116.29439484153286
115.49999999999628	98.65180212620805	185.0419623815508	75.78836866420147	108.26956470056186	65.14344203447568	80.63748011482205	80.98290747270256	130.26697429647496	73.18912072229541	105.52608804504493	69.71531960168895	73.93486243632098	49.03842251698039	62.16333505699606	44.712455049941845	85.93606682192822	5280.421203759019	8866.595216500567	5834.119415271936	7513.045305617595	8747.393262205649	8552.936201633209	6152.201929243209	9313.15498358746	15580.552436688175	15578.696612509826	8271.322830866247	8432.301207075967	8558.915828086758	9646.34596351275	12617.479262916526	10546.015807397618	93.53468433536254	105.51208664315165	107.07017687928419	134.2903547228073	103.58146196795903	137.13405134390814	136.37513774461007	90.23907115815894	134.35264723839333	86.26200362230445	121.98544365152742	94.78169583508122	47.51584758271085	83.97263867372676	72.27407208066577	118.14994908989283	71.67130954796482
115.59999999999627	47.161479653515954	87.85359891220249	20.403307468104195	61.88711781439851	34.61642010157232	52.68902888150382	54.51217209215291	19.269268012796278	24.602891919099605	54.034134323878746	35.66961889020883	43.92011468942501	26.17250128614392	32.97183493089478	8.39121661099573	13.005593031660423	3116.1233610380523	2872.9190761067293	3628.7580055951466	3096.1555762233206	2876.11532552191	5552.428809082511	1239.0747206158455	2977.2155426934487	1976.853553441083	2767.5721375818785	1418.1531324178966	1070.0632807962882	3644.248966698642	4467.827833236181	5822.455073583913	3351.5207224063242	25.80324983108271	40.83338420887764	65.04216460031837	46.03613027891072	61.19537226516315	42.027427572478096	70.61815215504498	7.683743557694269	55.57513228831957	34.54841551939477	55.457599531469214	40.107313651989124	29.33751625406865	51.04471451509985	12.338636724960628	40.83601064187836	37.88182396564691
115.69999999999627	15.393385558569591	30.805670065107794	33.12102480059129	29.271669162971012	11.437877422798959	36.08281904800392	32.94316436991021	2.8964130019285834	7.363487611964713	14.969267098091514	18.1355770575469	24.34603454216934	12.329354262813482	14.219810049490116	8.496263977312458	5.101305722452699	2720.5524534705796	391.47860788856195	2210.1132719462325	1086.0348105470302	715.679118630353	4076.0594452613045	191.70340183067523	777.7367710792546	278.40209990866566	0.0	370.1676363948634	0.0	1235.9805057743076	1496.4405237982758	2441.273707674507	1852.6698764983983	4.824168027027332	18.188019648355006	34.46626482225003	16.7648595566447	26.37296927714222	7.920454148700204	27.55726121999728	0.8254519481982504	15.09903575349414	16.770254459400274	18.83588883673408	12.789956112157453	16.459239866824507	16.13120592239242	3.2008878737344917	13.63740019719034	19.72041646652723
115.79999999999626	8.093324549771722	12.509372275424237	41.99995300332297	19.05649082023144	7.3343287999718	24.852993389911767	16.083342277471917	2.3215524061259636	10.415638422181226	7.448126155582774	11.768327193695134	11.241486124204876	5.069081431020452	7.076317940978156	10.638035313614328	4.482659988302672	1783.9733702651247	175.328438555569	998.8045398526518	752.7219187521536	605.8723879324423	2270.462771318035	203.99469326934062	173.86116821023458	0.0	0.0	227.5895398120971	141.58988876208062	327.85106322904517	468.2124063185698	801.8649352235739	1276.0010735008882	13.59639578697287	16.80143715379658	33.66332807339125	10.08588458171514	18.60291921222568	9.362729751156715	6.395764639398674	0.6603615585586002	4.15408437118233	10.024090206567916	9.211464715509592	7.632366663112821	7.335153506229358	3.5769897277453704	5.958851838640525	3.8714946602391005	8.88787382072388
115.89999999999625	12.202490315399967	12.653841063018376	38.7506761240422	21.99450019808258	15.812166943040097	24.462943938794844	14.852275497761218	12.47890202533586	12.34456150121147	12.761957879372028	11.104191890399242	7.275883888703417	5.0921890270841965	10.521197996032326	14.658238028532907	10.086831913718449	876.8191322443428	491.4694923845773	818.623547732731	991.9569918637388	1661.3390605547895	973.3986708631397	936.9571179033834	489.49609974015976	265.2976127347348	447.3953824224818	430.80281395648046	466.5321118877846	383.3579475959129	516.1422842111338	559.2271648937611	752.7110811762523	19.106149280297455	24.323423928884186	39.15780988901431	19.266498511025098	29.84896346455362	22.23697308566562	7.754207385135626	3.3182781393984797	12.904190046466978	10.643052896314753	9.275426717389083	6.290638125250233	3.5478953075932105	4.988988208162613	15.027656161754592	14.616714712623876	9.109593327450957
115.99999999999625	23.707372832116118	16.421016188908983	42.574653925717094	29.751721186938774	26.02159682530267	35.93330463879054	24.436157158344617	34.11558492050472	14.861033832018196	20.508904499670606	12.918431719002765	11.311519587446147	8.752384161066622	17.794115832441612	22.262124730743714	22.65218967192642	1282.6686789997386	1338.570992934979	1429.0292678874553	942.5754479054649	2123.768185541798	1191.3076876839057	1998.7882898379848	1270.0548174500934	1095.093382615461	1978.6731322788803	1091.0335927227638	1211.0117790552872	1071.1818779640423	1212.9206660186803	1609.0881880943552	1216.6170838148457	25.24536299630489	30.38020149817694	47.0106477850354	28.62300577599777	41.97284475743582	37.938156508409776	23.056526306856856	19.129769548927463	31.66453340293652	20.816757853155554	20.523283765407864	19.07902205412267	6.4347475204040725	8.49638541414026	25.131679554558424	38.19701950334472	18.357691747417167
116.09999999999624	43.646244241189414	18.44573358542419	57.5431739053398	47.32293979699458	27.17185808737707	46.26335212567977	40.060213097675074	62.13146244579145	22.487879163004422	27.26093845232075	17.808950133707715	16.572979480343776	16.104354885792365	20.211809089588353	30.51759845273558	37.67775253621232	2587.486105217426	2483.623136444031	2147.8354465039065	1008.6678055426106	1899.2723146051667	2333.5678787329734	2697.3633085575484	1791.570774126425	2945.0373450049333	4343.671065616274	2868.637466063244	2677.967621921242	2245.2331446756325	2418.948236199299	2746.2265237620754	2106.2726772883348	39.26904665477135	39.017271111587775	55.71403780009777	36.53684681076628	39.822110481560784	53.98772239540386	40.6318816159121	47.20126243486011	47.06850298008381	36.60516425073901	37.23723912287315	44.06664801434413	17.849272183863764	15.777464353415079	29.876833360048124	60.69868889520796	32.47838004586861
116.19999999999624	61.67442381123184	27.53762305583556	65.91614138277578	73.79788889066573	21.610214946107945	49.44388502564511	51.04471137731832	78.11031210018429	33.889897743557924	30.925651743183504	24.621287336607462	19.910258112616475	23.51912829396622	23.2597598461977	40.31334361336493	46.33245075237502	3857.10056718231	3130.407038066914	2661.9941830527114	1499.7527557921453	1678.160495580893	3219.1802240663533	2845.6670634101743	2161.6256468764172	5528.997658115806	6409.905651085039	5305.807690087589	4748.226667270901	4288.478199878056	3496.316885338872	4629.614049419561	2632.437698350316	65.34791668996074	45.460935964297285	58.70122072370177	41.60111232164732	33.28185112367974	57.55151523187458	49.63911914563128	63.611821328569	50.84369309588632	52.20373148268074	42.71029733513542	56.141301277068514	30.093536902391527	24.63954305190373	35.91252300610727	69.36831753599076	43.36509273405376
116.29999999999623	70.91343159517956	54.96110875739313	55.106538046417214	85.35778093276575	21.02160685583439	45.689896242075	50.3933132952388	78.83737404677038	41.29354696427655	33.94446486678914	29.66491527950094	20.760615464758338	28.928277073354455	31.216539592431474	49.31230672641641	48.36600234869236	4486.549640696963	2805.3628597695424	2877.0230321288864	2127.823696254513	2093.0655703048064	3525.0943823508765	2615.4482272225896	3102.305307368481	8344.591562250698	7650.571767589184	6920.289442812562	6218.781997199097	5977.602207257631	3385.545046584608	6203.6973758562635	2990.8021837011256	81.99820368905512	54.883614764312846	51.05443381664076	41.413987052286636	32.66756384986319	47.476611813063045	59.84231309477957	55.09444486495248	59.101424043355344	69.5125660121356	34.165087822659004	42.40306935892443	31.90327494586877	36.22627287640675	43.415060008393326	62.83144028661071	41.01652757161397
116.39999999999623	67.95665095001007	83.12078365551103	43.2492199260244	71.01267613796914	24.208497496704897	33.96050206543143	39.70134997447081	77.21775074355423	45.625918210592594	36.18445158281416	35.55685219586464	25.775883643816627	29.993386683138638	38.45279032168283	53.028210837688654	44.40955475373268	4219.061672720261	2054.608292713871	2803.5581180140107	2604.7791636142006	3126.545331334311	3275.9695458401457	2137.685033111374	4044.078358030896	9301.358451499103	7825.218616658792	6522.723302599261	5582.44712255996	5406.9449532627095	2442.184347915562	5723.887781327877	3272.922794277233	71.59412204532953	62.31105166974757	43.315120860634956	37.161779072414575	35.1449074992064	39.45035740723247	72.49175773402968	38.20607904618151	71.47661974537003	82.92991509207984	25.261609410524173	21.101765812222677	25.212952225622594	43.031715768013306	41.30072050937415	50.17825427693562	29.05193633504247
116.49999999999622	65.69532145867338	81.08080765178514	36.07216051589057	48.682645606143225	27.381901202229642	22.831236481395454	28.72459400514911	77.33014785006209	44.60480930227675	34.34179504233473	37.56873955794266	33.36005801023164	25.70084564194755	35.98922112989561	45.8495323123793	39.66534553692803	3411.692349974849	1533.5975677663732	2291.5130518342457	2788.7272779392424	3748.6121369147045	2505.5001805372076	1445.6987030261994	3547.305484737403	7041.8408143047645	6478.838337934506	4618.028006842451	3232.079526450539	2958.2862527133634	1748.2033019500966	3238.329577201748	2808.1161388686883	45.48527338804275	57.84371733447653	45.24482949798262	32.59238914975374	33.50391158399668	36.177855737431436	73.41087636489063	31.353053774805847	73.63077206118473	75.51808703170926	25.430743074943095	10.624036860878876	19.02029131332646	39.003155018938614	26.17831781662105	37.21238770153589	24.08648698128462
116.59999999999621	64.45715824437087	54.10219190545177	29.018693773102815	34.23615553418052	25.940952740300983	15.854714443496732	22.77312228160657	64.90858530419038	38.51597109558252	29.05398310342154	29.111306451829254	34.172095826057934	17.48583592426674	22.661981925716876	30.75042543694074	36.41500508983949	2500.923327429613	1210.4745076328672	1700.0361511764493	2406.7024759662877	3156.961774255194	1447.854843576237	859.0294056132672	2029.440201165942	3622.181900987227	3881.700331983356	2942.0373125364695	1147.5911799856847	858.7537708776692	1468.6485789113317	1273.1010226383423	1520.908946371877	31.520858381917133	47.98118731381444	50.32161923838812	26.549803400512253	24.648222503250967	33.86365126555185	58.541558565425554	36.91247009664056	56.99767092667779	54.96862960166269	28.654265599606223	7.851866693005582	15.616755069011308	28.989670130388088	12.104046221058056	30.369153863500348	26.161226645826634
116.69999999999621	55.03395203476415	36.1872135101101	37.20308458414366	26.31144086196373	20.4102551137466	13.16438481561001	23.691038686510428	45.83879813068878	35.89572020808163	22.988881153797927	13.384753083658467	25.03806539756496	10.761185316181955	9.5608862501126	23.25495139800622	34.896724248617076	2149.223924191225	1140.515387200008	1295.0807243801328	1435.5129739813042	1931.491592388314	677.9222637744298	703.7910544458442	1425.1643176704338	1524.9874001654878	2169.6654054524447	2208.2620646707605	665.9963706115104	334.74255591388487	935.2720822088663	696.0375219196352	410.8120223952583	33.93916505788561	40.06808348927077	60.60308742737255	22.710877355486673	21.24303342026552	30.205233237323664	41.100826196141995	51.25673497932931	46.107882351571135	42.69853001011675	31.24772369777268	8.576348417062261	10.928907155611688	23.18280164097741	7.885071454490975	28.45482307728059	22.66691417564876
116.7999999999962	38.61671250368656	34.61289593510632	58.11166391812496	29.432422063475663	16.1231114073913	23.954614534654926	30.97728586081347	40.51324886254379	35.83531104361545	27.22268446254794	3.7909856176789143	15.221778154664609	10.837016104870317	3.0315884463825604	23.85198197695925	31.784414130126468	1872.3912354559257	1115.7876401673743	1625.090208964359	646.8105375263061	1302.662356840242	662.6498069411527	990.0472565977536	1952.805956483036	1207.1656252961932	2426.746218850204	2058.6340685232276	1008.5032991624926	954.6655132388893	459.28889541361104	409.9911378261766	1037.540946742236	37.798346691253954	47.5255419498306	69.80189141276867	32.746356972824906	27.184077743180666	34.83098483193622	33.17426149299816	60.885779843059005	43.635096801628556	43.705860943282225	30.595555856985644	11.505048707772492	8.172004884872546	22.320006396870475	10.002412053447493	24.147159508547258	23.324609226070752
116.8999999999962	24.563282403534842	44.25422213994173	81.71983019174283	40.72688072466013	20.321265177865406	39.132314323155505	51.03340830522926	52.36032945044748	39.092773783749124	34.463351715131836	4.2227021185364935	15.886607567784056	15.152757649164052	9.01550808535186	25.133730858344897	32.039345885865934	1646.3339527242717	974.3346767880794	2450.7393767299254	595.721666713245	1278.7544952444102	1313.7359418858298	1559.658348367655	2379.465102093499	1836.8559557731623	3412.5907191431456	2273.8861665126983	1818.088148261876	2103.443094643801	1008.0630036115979	469.75271157615043	3319.3102048806563	45.96786866532875	58.205472763056434	74.5430290878512	48.793962963220004	44.51107156741173	36.987707526689015	54.49063759230141	62.051798537619796	39.19185512649837	39.50326845239458	27.9000276632154	12.775354854261142	11.450657636702616	20.980248911543043	24.130179160238445	19.65787432216597	42.44052114569172
116.99999999999619	22.854874691469952	61.97466008101085	113.18347714710589	72.79064936881583	39.689184733733946	45.16366384937107	86.3919175242963	69.01473535129988	45.59828449092405	38.16878833765065	16.26595834630624	23.478420346567177	23.477726575343013	27.165856515574777	23.890815255518444	40.97541274637204	2197.5188822730124	1283.2304040800066	3035.381194439196	2316.0970670888564	1563.279078053917	2626.9510078659573	2699.6215289001157	2093.7470849102538	3625.586781410499	4629.765654562609	3598.143376057691	4600.630903200323	3981.1308885665935	3194.3982404930975	1740.5390979512094	6166.717413296097	57.74093240696543	69.28151710123609	78.39354312048522	54.06077198135909	55.436578464517105	29.911743357377492	107.25709367282955	80.55374085324499	31.927163717747845	35.58878036859451	34.12520410192613	17.034319860748095	20.466358604235996	23.298410638896453	48.86387828091925	18.230333189164654	67.20168834288653
117.09999999999619	59.81290700439248	90.06273193957668	160.50073246913996	101.02029828684589	59.98723576951127	44.43867018703106	108.28366819038713	75.58658736388601	55.133473956739664	40.191791416688716	43.25267102206986	33.97663114207766	32.292194341757806	48.01226916896916	28.407127866560568	47.522607835356254	3758.0936813445196	3547.223365250308	3509.7709766582816	5326.631189987864	3206.385979966725	4828.247886344683	4567.255092175923	2035.4597243045907	7440.646128492723	6152.727059996872	6274.119306262573	9042.30120114824	9479.553117100351	8971.662262245101	6870.588287947142	12259.94202331714	79.6453826698482	98.23064388470934	88.1987191186558	55.43974705757473	51.17823906077258	36.605292937311596	186.57830010233386	113.61935819120416	36.14600570913778	41.14096287572275	45.347804399379804	40.08228661937193	35.08491840728202	30.67540591721133	69.08487257334723	29.017298342723528	76.38832709180352
117.19999999999618	144.09370362238215	120.34686284865326	184.71732809971144	89.21178744526915	64.34736176843691	54.48671430698076	99.17029124307285	76.37317072215758	59.93967542170326	39.46489342873834	68.87069368985203	41.61352761787389	37.22805379464574	57.84251492675581	37.55865625305662	51.73314761468749	5302.718261359008	6502.283033220707	4337.066876782278	7349.678898878701	5713.5133471396375	7020.4720864544415	6219.278800991121	3389.62538297914	11934.44452838216	8086.002230346788	8996.786548879001	13255.962086961265	15256.915396359425	19533.655294509237	17070.423715986137	20338.77583458041	103.56477702572617	135.53550869866822	110.39927825070409	65.78490345608617	42.23547303187434	55.49433984555347	242.3913920681903	130.11921163459039	67.14295810504375	47.40793340336035	50.683494300600685	64.755410280155	47.07934469318354	36.57799687835476	66.93240777554536	52.87637722691479	72.54695296855131
117.29999999999617	216.23311702899	131.1134466601002	150.70395207206587	57.11774878827726	50.08659870614645	74.00106698061064	73.50434473341936	80.01921905500161	55.38502559559487	38.78637214788411	74.28701153169368	42.92811222441379	37.7199078026456	52.250038300264634	44.64148065982264	55.71724788676192	5377.58550669921	7146.929257873766	4931.205531391909	6967.454721409984	6906.871173566919	7633.422252645867	6209.921128234682	5587.5626263143395	14281.909782987566	10578.8672035415	10554.091610733381	15033.766419196227	16725.94521063275	26336.225065057595	24479.126673291365	22542.13524506531	115.2406900097287	144.23946560448738	124.16710884548665	83.19535562934675	34.73898160116873	78.50012722503095	227.12162633266465	143.92398870348993	91.89402893233681	46.6197067837444	51.32044718225709	66.00220815029186	43.93868395606869	34.435369087201295	45.17902009097375	73.41737403675079	75.0713555330898
117.39999999999617	201.93550526426102	112.73925212871164	88.42232300617982	51.20154442572103	36.96712680304797	76.92840401871844	51.72387938375827	78.80207575049906	44.888314575898036	42.24713654960788	63.52339680497686	35.082375201134056	34.390948700527275	39.8689933394862	46.61888728512135	52.43018199291274	4381.126310832863	5212.882031066237	4236.475188202013	4869.003319471118	6082.006332107064	6766.455884265491	5119.988935569554	6514.80929366752	12270.858621823387	11563.22533588244	10704.331734224066	13691.450404349403	13058.797601080092	21140.232377109765	21004.15501264831	15802.782226126634	104.64001750961555	107.33860652233534	114.85138061133256	90.9585404117873	40.358724627593695	93.77329244556998	159.39203807026107	175.4664981622755	83.97210665797888	42.924300145801595	53.59786335950414	47.76876107265743	33.591902586558696	27.396966457380408	23.37108477742353	70.9267368686394	75.1070473724431
117.49999999999616	122.86099118045743	80.38634367574241	39.413169873378784	69.46296608270227	33.6501684156895	57.52227803916444	44.14693889949445	55.71910948668823	29.497156180880676	47.690697141495605	50.227325414811645	22.33313954084158	26.496762698415274	26.496188224349194	42.219687771366246	37.923750484389835	3059.0826203252063	3414.931823418594	2577.461396545241	2759.7919369618717	4344.966034260173	5314.850282127272	4094.3230099829834	5105.32585581342	7934.7095204600355	8995.757870885245	9121.048788060902	9838.581482277574	8050.696944727159	8970.177231822714	10304.870798875721	7130.026131349978	78.24169271773553	67.73873372738183	82.97471079459221	75.61993497750716	50.0612695178129	88.50426821424617	106.75875878680935	177.83439888327686	53.24492610670026	35.86915000205832	50.04852430399749	30.771285472337304	27.956932330492254	21.46016628192538	12.76146437629959	45.13487328532	57.244970271708205
117.59999999999616	57.796028544990605	55.540145333688756	15.768403381425895	64.419664036439	33.914435397906345	36.82488213765562	44.75465123972407	23.26339152347275	16.115340803502846	40.992078535399365	36.55456908448847	13.770145439034273	15.31261270406288	15.626028762862154	33.43696142038017	31.39613794709224	1657.642410991881	2806.9003797466376	1351.7019041623241	1206.4225167930438	2988.528048727958	3609.689151852324	3218.2531413690813	3183.198477999955	4768.359611515914	5170.927869787086	6036.772689419978	5195.587944736434	4088.960273909437	1263.6932949878071	2459.5468586494367	2844.6386613623654	49.63875644309648	54.43304711416349	46.499684784124604	53.58050166423795	48.792000122159486	58.68444157111591	96.39517468239525	118.34932788400687	29.15154091454289	20.158779559628968	36.42682950541835	21.53438989020906	25.245538655974546	21.36254274655553	8.696606349735614	19.563122654018063	28.151724547810336
117.69999999999615	34.176069703555264	40.60080666939432	10.935423194268639	44.90916010053464	33.666654021752585	30.765750612057886	44.1661641247129	5.855341655525899	7.145015979951124	26.607084063916087	22.602382369310195	11.560198630238018	11.072532699606219	12.397943363572574	26.416538398776474	39.67714539567166	835.1400500057587	2058.7095265903636	1123.084553156931	979.4402922377494	2168.6047913694606	2133.6523116058024	2120.3648423553586	2388.235761427312	3395.2258339999007	3238.244219814202	3626.756557527056	1954.023345719648	1194.8211575937416	42.65783585263938	352.4902292175297	1425.961891074001	23.612622804802392	48.23287412840836	30.094779328391724	44.86571348002307	30.695391684102113	25.54433144896776	74.96493338399142	47.36489434783699	15.329470062983432	6.186363734935853	22.4484277526354	15.128212248687548	17.136008038535007	23.623854438784527	4.128206173045266	6.996106713152814	9.093959125135006
117.79999999999615	36.52415986398248	35.06328657814903	21.30140775091681	32.44363613692178	45.39024760237944	41.46411059692213	52.51403637252759	12.896155619501574	7.0928470926960765	22.49071675530613	10.338524116812057	16.540193804608787	15.987720511846941	16.35792503773684	25.68603152451836	48.39155974972039	1242.951881424612	1307.7602145494147	1350.2685075937097	1583.2990949410932	2137.1706646427856	1705.699484876041	1583.193572065078	2260.2032303603823	2694.6243723837365	2712.901974552667	2843.121540647708	887.9996373772233	745.6546451619902	297.7175679827407	551.1733654847828	1296.6617301910264	10.065507644816874	38.29159129858316	32.480608723699675	56.70642810279423	17.293475045847586	17.8131851082289	36.71741758481178	20.089691607927893	5.696310702028139	0.0	13.806070376001426	15.348229852621909	10.104176797805641	26.291707398474838	16.683492080056194	2.9458534869468833	11.813647118492122
117.89999999999614	40.604701207508015	34.78324947241203	50.2308228717078	40.48043217923724	65.56238561867134	50.68888161571549	78.34813221502147	24.891547199146252	13.78491233558938	28.335999642127913	8.132893732509816	21.945005652207133	21.326678021330245	25.032385962573567	26.007088824230916	72.5871077595862	2454.791632988306	1619.2159662354206	1909.2629374600967	2481.1065247076704	2668.847803427752	3272.9877457954785	1982.1554111566247	2099.438432040973	1554.8549585389237	1960.4437397361253	2993.5303836782205	1462.1202988547882	678.9363193789327	1090.3739171566517	1501.7714702564303	1911.9725326805153	7.4743764795087575	35.75415011362312	47.71553543249341	80.50112679549541	24.868157673142914	23.833412802002787	29.408773531533388	32.008430866601834	1.9215517636546033	0.0	13.07705542323886	25.33023992601366	12.764626491646723	30.617230603574004	44.41301453947067	9.637163201335735	23.012651995265827
117.99999999999613	48.30993702592223	34.25457614916055	83.20414707169529	59.52806620094312	84.74767940067412	59.11794412910756	128.61993530502656	84.75811924664215	25.773721399344353	36.4270258944294	15.439786432453223	30.173768451191826	24.927744806988976	49.45741146512703	30.996004084622758	136.43053100205123	3511.7784660898706	2324.439599054376	3200.9045350406964	2885.836394152511	2838.2230684021306	6023.89675765849	2476.4563685846006	2180.171238889623	2453.508086900406	2583.3541214549273	3315.8453482002137	2408.4053172728904	980.7032595148356	2932.383498379151	2291.6760663585496	2867.503139021798	20.11611989722281	55.42041969208279	60.64811292771862	109.64962412364852	42.88145983143902	37.51559839783267	91.53621114509421	137.31971994151573	25.478360654260428	42.46225151741947	35.32369136158801	38.911019244074595	20.65373329735316	46.71484733693719	88.16788427976918	23.62342497373867	38.502658546156084
118.09999999999613	63.22314728399	48.78491200417596	96.9334015036869	86.46564751721284	114.20236661116618	111.63105011516389	194.24206300579985	246.60323624133972	45.64757664459424	43.85157618727708	30.186856415603632	41.45420440515444	45.48550570747428	86.01372467456176	101.39055549218511	199.75127787113175	3861.775926831522	2475.0423481062826	4715.949482017995	3779.7799448746587	2734.0543720915384	8087.081481644994	5242.685283123441	5161.005276081123	9495.15621484065	8277.96253249188	6161.43868784309	4886.107165307942	3941.933762816972	6422.7122709653595	4349.936292875648	4862.737919064928	58.13063796949075	95.63047332454948	77.35186175608699	126.24473334276921	90.35187515696867	103.52214142755332	221.70298882641313	380.8786450313553	155.9979835838731	317.9865434084426	96.92811510788948	51.86502641697491	46.13046488007428	75.07036763265721	140.95752694154933	102.00481228193595	53.99192421916327
118.19999999999612	85.1232263563047	84.2734228015163	94.16004802906804	114.03630713306289	151.90087067349313	219.6666949522546	257.9608475684544	507.4055995985602	59.915856796849695	53.61064585283903	53.89872991743704	63.10375455100595	90.02140638387601	133.0238148582762	213.2926579969569	210.61855048096305	3809.2276721094977	2689.4884450388217	5041.701429151274	5791.826735613773	3484.7644772567305	8202.535903337175	10997.727564657993	13003.43745934793	19733.595377189795	17608.970438834604	12209.866251088582	9919.7289018938	9742.725607782479	10749.971439100205	8753.731706130899	7785.696206105479	121.53310049713745	144.93085305013688	92.26103018724909	121.3280571917644	159.21764862697248	213.24788943793433	383.11938702235324	689.1915199857629	364.74217321367615	782.5566691651733	244.11847984810896	62.10209516713614	82.96903234975653	111.82666486445002	208.9742657959169	286.12176173477354	61.99885274696947
118.29999999999612	98.95299065784809	113.87767826275181	98.53378347278294	131.2613932184908	168.2855926067262	310.56429752137745	283.33626947483293	660.0576676074498	67.91746966954128	64.625317351028	73.59504358974772	89.56971235219474	129.8552330237955	166.04867327831118	272.73012008519595	181.11125965194123	3701.088405448188	3354.9370920784836	4419.879957682341	6990.8357904333925	5965.160922622431	6909.229395704766	15085.452025385908	21688.61039842794	23575.798537896153	22201.116262610267	16665.43639376128	12793.751474384695	14009.42393757766	12484.293311074194	12137.382494743782	9719.457223178739	181.84197004757425	170.3766174778594	82.19865373884367	125.51906713982949	212.51910950177256	285.93376595186953	464.5009583676994	844.236099089514	446.89191626100603	963.6326741259235	383.0065318152776	78.27646051148484	111.20225721383176	144.50404060785982	240.31117035654856	439.01954712094647	55.45242463175509
118.39999999999611	95.74183221188423	114.42233587297908	109.02597666916216	135.82621285083525	148.49456655332637	288.4596994872453	253.85413236193256	537.6979859870222	66.3173814298469	64.34825758563917	72.75505472590457	98.5817466235582	126.26916466521523	148.1789258693409	221.40129805923723	148.4719006370469	3423.1202789710583	3851.5178811275327	3651.8591472641074	5722.629310941998	8480.73690838374	5790.20788946215	13312.865984307366	22448.36601375	17327.278237039358	16902.54163217468	14504.324593625819	10284.563556190316	12366.69445670156	9453.990412499468	10573.271196546262	8982.383042301693	203.79386358357098	140.5983576207058	59.35377347119536	135.47524926980824	204.2597546505251	278.8123445809645	381.3523480027977	690.0362054143327	314.3060115687692	639.7527295882153	353.5732144027327	89.52535231803198	108.96071106866158	137.16022747696317	192.13348526586006	388.3440567414881	45.71894572416629
118.4999999999961	76.5516567139777	91.92316959761325	97.47381102690915	119.01011173317647	116.19094905517763	184.15837570372847	187.610239207418	266.9730842453878	52.287707118427775	45.951981019309905	57.752947231085805	84.71931913577971	84.74515309143761	85.5337632671731	120.03608672606096	115.22437006478489	2632.5398196848837	3885.272888248914	3370.398582715598	3716.8014736868704	8599.212452603302	5230.790094376936	7888.625766387513	13964.486881605502	7763.089592609446	7559.75818443981	7268.010950115467	5398.2575917482445	6838.178451334904	4313.078894223006	5708.78142060613	6817.438894712112	166.4563117643479	73.59104275216191	41.96282466823786	114.46511271747717	138.64168805191105	209.34697755132566	198.13930621324207	357.0234833869299	127.78934970969603	189.51970890377916	176.5984818014374	71.63389137986715	75.74662109313947	83.92056684254047	108.19464515937926	187.547089869516	39.61751783200899
118.5999999999961	48.87456258893448	59.584810776272505	64.99371942672184	85.13865886802596	83.87015941943685	87.17837780446098	109.52173997572247	76.6330886130793	29.564335825193158	22.77403249851317	45.20580539545665	57.600833741671714	45.123711662883345	27.071149502135803	50.71249827681489	70.8164016596156	1459.5198305477609	3665.443620423149	2994.9408047205043	2928.4389024927927	5979.271200525963	5034.4232875685975	3417.9802603791054	4680.616067751507	2504.6631979343315	2077.398531571567	2332.574519000208	3007.191517234625	2485.8340193566787	1226.0873506432392	1892.692651098542	4698.830781458747	92.5978215431583	21.646068078121054	32.460651533932	62.09104788099352	62.24173127152404	119.64567641162142	62.51493961909503	92.66162412738407	42.00863190724185	6.367276167336724	33.143532176873734	36.122849923471605	37.04806348003077	27.5317730000401	48.71175295141663	42.913835014446796	30.005675132463015
118.6999999999961	27.67468694647999	26.8380168047639	31.50400272323041	43.10353200891048	51.83385800377175	33.558816136115624	52.87918993109546	29.025868424313153	15.67239356919592	12.336120815730773	36.81073855787748	34.12838039058794	24.453226376481567	7.83048681439565	17.264876090649736	30.79996077391447	678.8330661732265	2749.1050978013436	2456.505054169051	2131.105756133663	3018.2769373374454	4275.533756834652	930.8785803382558	497.15218023463456	1314.4981780874452	389.7219883497133	1720.5488637892997	2723.8978562665347	900.7124200190771	745.7848592419016	364.6733071370435	2763.4288635155394	30.103488057244075	5.311442316716805	21.029937968667763	21.373171101141384	12.9551182860556	38.398431737613905	19.784093514115984	7.924338702703205	20.67493011662738	0.8650138628283537	5.3875962777305535	9.006395215757458	12.234841430624817	8.748848419661503	29.160926268101502	7.473306010869838	19.03229494713951
118.79999999999609	25.71303177906343	6.9843105720805445	13.413594683768768	20.972183022538907	29.60830589054072	11.466503550891995	25.976161485404685	15.653166338709413	22.820219442353224	10.68478899052892	26.225077918840363	16.602672727693385	15.130039472873035	4.860711542428035	13.70097880993099	7.222991785826898	927.8459776553194	1783.2037895392227	1893.386539814197	1315.2775864192306	1484.3382730034914	3081.7003535843755	463.8095056689734	176.96743364177814	1193.3157979972673	0.0	2040.7292284539146	2331.7641304257545	829.2337331090038	1057.3576923095793	107.05410485578378	1245.0473771399618	15.088757520271221	8.012630467126412	19.71842552915139	10.864409751584835	4.221777139639905	3.0522818603605533	15.494680446538238	12.939302540897332	7.39553194591284	6.92156134590893	7.0792922439037556	4.055876661170693	6.867321559668716	15.654726319612234	12.912755609411079	8.451692386423254	17.378801363725096
118.89999999999608	33.07684424661487	4.443666559791878	11.788390092580416	20.53264686331903	24.2183282074361	5.453257144021141	15.203170839257119	7.392128202251241	31.1114967999617	11.907877128203834	19.897084869290858	7.941763121493453	9.826768483475492	6.998798508120248	15.471728722757762	1.3177174025991032	2495.13970627747	1816.1674225822994	1604.3658253882083	1568.7430128463618	1090.5991452362157	2254.8479566438787	1120.7942606464198	1190.276173751488	1640.4509977146047	102.54943738974507	1642.1849277924407	2303.8916152234624	1162.516114265627	1388.7462171231211	706.1465729674445	1176.5444394919452	32.51145951464229	13.895185439324706	29.96836862317816	15.180287487204346	12.403885693327522	3.3856174463618	23.614462112547116	38.62242058680674	5.649940548292575	16.638779337553817	12.884798670887418	10.615523964078955	7.6859520139538615	21.33609534096746	8.209198383617922	10.404063379407226	23.0123376818266
118.99999999999608	34.35475701671871	15.354140390217749	19.934593802390935	31.208878216667415	23.44932593797699	26.924517681819804	22.361208421742493	12.579385245145394	29.31581258774945	19.848280067745097	25.33379648817351	7.603761183630029	10.551834517058385	13.87439717484613	28.103773747840954	6.836564641297734	4371.611178513162	2721.4029691996843	2208.8659311155943	2354.956139556668	1076.1849414042633	1864.8968743321511	1516.680180183443	2913.306680976031	4029.7710212875154	1398.4546487462026	1658.328266318411	3154.723201094073	2429.278125267206	2096.241344481308	2452.892954602999	2130.1158228437275	37.68647890705108	20.498299252432993	42.26733287684484	31.98722603701777	30.1975732928673	12.586049699076373	42.95217011477237	66.70968161742606	10.627847631295825	21.630553387646373	29.564000594454537	25.106752871244044	14.969705818470583	26.39160760948483	17.982073245637295	17.854097373077977	22.029335739203415
119.09999999999607	29.79044469499473	38.08180125084754	33.9003951531249	45.06602170309703	22.603151786251647	65.81028566881584	51.992498353823244	50.96962559419013	17.7744044973036	37.339131634227876	34.709642670299225	11.476011885790859	17.20887257166079	20.10168577041818	43.83429502245834	24.532529655041593	5135.962726176369	3801.69938383098	3138.8653556703734	2816.1234889029993	1363.3072610540391	2584.85499399936	2579.1730380570384	4888.011303800666	7772.5553604437855	6202.67784207469	4052.1260344541993	5810.466547175253	4898.794305565821	3455.7605618370017	5652.1765930310985	2371.479250873859	40.82124355131679	27.726053224697278	58.24488653697506	57.302234588473176	48.043233904156146	27.599621093933518	73.61909435582423	88.22111632106099	30.60518694665193	28.342416657014176	44.32739145359948	39.93044468846195	27.254420448204982	32.121122937068684	34.27334160920807	31.252911497807425	18.81331838334185
119.19999999999607	26.708688717480243	66.62243915109877	48.868090578154806	50.10771351012998	25.40784978124629	90.31263751773321	79.77999670104744	95.85082919555073	13.440046800248258	52.02632222633075	37.58167246165033	17.180108214388365	27.13132025259751	30.919619103431277	56.702275942772914	48.89967398293341	4662.690915445192	4071.665657384357	3704.427847777468	4016.456592658769	3375.6165268066998	4253.59267369008	4388.318525697164	6156.745084761768	10097.254709127074	12358.76696655218	8547.432947336976	8630.68205860492	7507.535205758238	5528.209148219575	8584.3151597708	4898.636002689795	64.30294086546715	35.470520207232404	76.79756777997962	69.32351170802661	61.129334290990755	55.70725180208719	107.40213286592842	99.69677732368507	52.13867952816752	39.37678570505629	46.32989977375775	47.16836996787565	41.00368794675616	35.199059349071526	51.98257271872647	46.12410845889663	24.16745707900662
119.29999999999606	34.2369596023734	75.81293987901945	61.67614735481901	46.881779392487346	32.703305715549305	79.76630980673022	81.26494780518	114.85505550580538	28.81463569101427	52.82546018631668	32.592877724807266	19.065523164839636	35.260917935886596	44.37449123756342	60.94556157935722	62.29764577034938	4100.142392808388	3913.4299468116114	3773.9732910366456	5500.542416487166	5935.224176666193	5277.293525176486	5404.761554167908	6358.690135743548	9696.764389539754	13930.409885772118	11316.584389436688	10465.000547077976	8573.563601202743	7718.465001179204	10285.253708945591	11049.551650612351	92.52977292387388	47.61836520318039	80.52207412373346	56.46971436374689	70.74845997911801	78.83508691240995	124.84567914479994	98.85575293817915	62.31850727445573	54.344614378551015	54.053061576476075	44.20510390422199	46.68019250349031	37.306818136208086	68.16706045255869	54.93614229724651	35.18503519010132
119.39999999999606	46.12825870192694	57.31419524721709	63.556172224961436	39.25595358459819	37.24569226128188	53.408383578888824	59.77366851481063	98.2860592315664	45.32590264497353	39.283057277858155	28.23974050896234	18.021760107206674	34.372378459663416	49.1490126658387	51.54276606021988	56.237141712295966	3630.7766878239104	3948.36459911666	3606.3696135073487	5273.824986949842	6421.563665327354	4686.243203255297	4600.031177170465	5588.66022585721	7464.902095885083	9526.270559847184	9507.063914050372	9553.243172963452	7415.876325483953	8643.17867526935	9914.347528649801	14929.646498060221	92.72566673487356	59.09546404392734	62.136074548200575	35.24822509617872	67.40547856539789	80.24105577092743	109.37176037398451	97.06410965864424	61.62270667782897	66.84273530454145	69.38725724024633	36.25141941115927	37.19992244360106	37.02810498070395	69.31951270818253	50.063380738488014	40.331489716996934
119.49999999999605	49.45795345434991	33.377296782694096	52.62307131386752	31.39615773535135	32.370211167764616	39.09708162643543	34.198859182375585	72.48674647877299	45.83390598407837	21.85037944156105	23.92582227511285	17.588629658641164	24.8702142494163	39.21938153884934	32.69407911492853	37.595537633172285	2800.6140274724294	3685.574374911964	2957.6074642475596	3326.0142585496083	4512.486244741307	3807.5870874550496	3358.9564499466087	3997.7378749655995	4795.339203854758	4284.862637920622	4996.748703256342	6652.028582331776	4954.388255553093	7695.958889577751	7355.6343152325935	11821.050725880394	68.55873934297861	59.00317914538198	41.15197329638569	24.072285672920124	48.942466963191244	61.783685218111025	66.58235020692364	89.65195737561817	54.61559248857205	68.55038550363781	66.87034642951397	28.495749982527837	20.037517328293276	34.956358885565386	47.14949131928184	34.99099466564107	34.43565808595986
119.59999999999604	39.631633021849495	23.648570169762873	36.43998644130805	26.032555606822832	24.73982727633146	38.675456496921434	15.086460839901452	49.66685432054723	31.15778397064715	10.940083452462941	14.844806090340064	16.84328739987354	17.226040758470184	23.108736318395092	16.972852059573967	19.39876300273478	1790.1902786616076	2456.201150180461	2888.9880040179737	1627.5399732158924	2516.390816606554	3274.250443444598	2618.434194231668	2347.8977688261753	3416.3481842959072	1864.9742212678177	1799.8779406482058	3818.008358254874	2617.6602733270324	5507.969964450693	3942.8959927787746	5797.418484191035	40.948337339311806	44.76054144583861	29.91972980189256	20.6496104860588	28.218637925086693	38.01506488060633	28.58344272831078	64.65402787217558	39.42278563756337	55.13591644504213	39.250876115419736	23.8172178051094	9.415477775939706	26.203336695111595	18.617051649992288	21.563332753672213	24.780701480305417
119.69999999999604	24.360946537883358	24.870567746718493	25.765184717291547	22.605230386293357	21.014048964246154	38.59540902204483	11.811831213618547	27.740418077211796	15.587030500980058	7.73389933187918	7.0682126837815185	14.784342964666028	13.963679830250724	12.008572742805939	10.646118754538731	7.3618220930437355	1217.1105843171254	1076.2058536847778	3447.1899871619107	984.8426681172891	1714.3105547428725	2542.1889225952223	1848.7054537467857	1145.3575646911368	3194.0210716381903	891.967407781024	552.5108146477447	2288.0530996834063	1382.4693808857412	3301.4231508974467	1612.3580038336124	2646.1453634188542	17.15804642595066	28.478691811697754	28.106482584182878	16.452897749254635	17.894959543094107	21.037271385756313	9.690828701851036	26.175156928550624	17.629303821307314	32.39491002857129	14.360725658106652	21.943798159602274	8.95733705966781	16.505230594235965	7.184556373478716	16.713815107809854	16.916459378028843
119.79999999999603	16.89547294546537	24.912986601007205	22.247307449928314	22.000787961938187	18.733487885921576	30.334087909026227	18.678791623866015	16.049786331815266	8.028666528648913	8.882809982674262	5.208391996288148	13.387342790802796	11.336199246200076	5.846858229522999	8.13788603888477	5.617519104306115	1153.8321406532414	939.9567783164036	3197.709258068873	941.4134181398712	1093.4968121444736	1757.4648252013546	1205.032862648641	783.701783077589	3152.2744981006285	657.8179551163814	239.0269105338685	1767.6110610527771	1154.8108158011053	2133.838767091004	1040.7639792623577	1551.27671261818	7.770958612508629	20.057648824014752	32.037414628166715	14.333800852619213	14.563317679910003	10.650789120778738	6.754566274128208	6.354089653153555	12.55342240639754	17.138263948420803	7.193759166763585	19.311769669002313	9.299831876411101	11.121780780338575	11.776418212565368	12.673014868497491	10.340528814210163
119.89999999999603	25.1584491592027	25.594094787570867	21.444981411587246	25.083380027021676	15.74972183708436	17.476988635026984	25.274900332041412	13.904097808399985	8.750377639356861	10.608683618245411	6.847722312945718	11.943136930261552	7.924375749279969	6.425819558691844	6.895524839153951	10.825330517971958	1103.3573008391922	1325.9388484074605	1712.1236252380193	1041.02661817273	571.6570774618857	1224.8047040811803	961.5160224748745	759.3156948878427	3236.900034328583	1282.9898158561243	611.5895054979255	1249.6789821919474	1356.9365130463111	1840.0739120672085	1041.5222463984892	704.8443630565433	12.187378544401406	18.49430184284769	37.595183590854724	14.652811261278561	12.973831160319047	12.965669646964832	11.862051439205025	12.171416062776583	18.157206346578832	9.834942513864618	6.416497558469564	18.600681985940543	9.703777336694513	8.673361385870509	19.544192507944512	7.709372434935033	9.376498597126643
119.99999999999602	41.132053034577694	25.271480860126992	24.99984636997041	30.055412585034006	13.929924087420284	10.079211469025655	31.68385146231293	18.316017655219323	13.660861691232006	12.247114052897658	9.02702736481058	9.731040530430919	6.058367233323373	10.353211955876041	6.182584944904812	15.124115869060754	842.2428731283691	1572.4352534376833	644.2968928858899	1166.8963206501646	395.7932843109142	1165.4936516315338	1248.2095706079413	748.6999330529402	3501.851700568687	3388.495758662055	2170.4105956558	1363.7035869634017	2116.793785169286	2099.604404024801	2074.0126696173065	694.9904151935308	22.76144634324873	20.83269050234351	31.835663218278125	18.070673495015306	12.807208111463872	15.625981788012046	21.264840908613724	19.74337878725707	22.537653435839594	7.052051593784869	6.434138919850742	17.565417724584897	9.750965432731789	12.772180399145668	22.568688312731194	9.413544422357951	12.305903183818222
120.09999999999602	43.389937938438834	21.172225556029577	26.189363711473618	30.997974295538924	14.057883687571298	10.214078852728191	35.86798070005298	17.912083453658248	15.077068733690433	12.851303673959222	10.796440867851686	8.77002725715508	6.175746526296031	13.295909122521032	7.912432369745876	17.524906811624753	539.7405915581812	1706.4128281707044	985.9531238718744	1530.9797887475618	714.9530982547657	1433.7242361357753	1669.7106361874764	1049.6887546248367	4514.072591439373	6956.351173045454	5760.630157468178	1801.257686540896	2735.752821174284	3216.2871926278153	3434.804549679615	1838.0885381702087	37.624696086829076	27.990553834006125	25.99322777711839	23.525632956600585	14.781699931897203	14.960161128415624	30.76455041997155	35.667887068240844	20.377085373802824	8.21452670516744	5.853053319520382	13.44133555546953	8.555414131165076	17.204500505768276	18.96485495580426	17.15596926474553	17.305223844288594
120.19999999999601	27.241385053204116	19.699829294781217	20.651036880527453	27.219068167502176	15.820529471484646	12.828248666654925	31.053745897562386	18.44539387078072	15.26454845828991	14.40437453099916	13.764527834249142	8.175373519091039	8.109762687738524	12.979402478364209	13.10441232984697	19.84879914362012	670.8561228619715	1610.0708659228692	1606.6256981754004	2505.6477714529797	1196.5556149757876	2029.6420158636406	1983.1892465650194	1443.0335988339004	6409.662363407025	9326.707098841258	9252.060629976471	2675.632638130193	2686.804071979095	4942.915149157095	4039.6454485824725	3433.699017679501	52.2339186952943	35.08381388157787	31.015717184578953	33.00658750229581	17.45673280367593	13.66969223597984	38.406455727736784	58.2687300310372	16.062194404125357	13.39773693788729	10.730282575587761	8.8648877976657	8.452790339019758	17.270735622591967	12.174195728203903	23.536414094934813	21.816754615127344
120.299999999996	13.922720114959706	25.039882367548618	12.352383560875026	23.631489090901567	18.941297104822258	16.492038925664698	21.592482225028828	20.435853051444955	15.165619446964657	17.66990847980438	15.860171536690617	10.532093301197612	12.940191786552212	10.26495415186563	19.8761930577222	20.40316051844413	1040.530532682014	1243.5402943147724	2745.4430224847	3179.5279634699937	1498.9808740585438	2229.731311882636	2025.730068768074	1566.7956718902303	8337.582998908681	9592.196758252323	9346.454613750091	4020.5000853108263	2962.8054510832726	5440.551934962017	3635.71337235022	4923.567100284683	53.882965182708034	38.60470376724585	35.79897241633731	42.177114066677476	17.126740065251994	17.510706812832925	45.56310071523671	69.3028556679614	13.328628766943007	19.740553295815335	20.674281851112376	8.61090420580043	11.1155440154601	11.997455762001211	6.58788109881979	22.795948438964352	22.145544721143402
120.399999999996	23.05575638089184	29.789432798497728	10.931677220059365	19.731177795801123	25.07411220104911	17.88786894804936	20.748956832155162	20.691332273286054	14.338910146708352	18.939337862239057	16.673421665564597	14.453643882879774	17.46873512702793	7.640385643760845	21.707278945206923	17.013669381512322	1062.4830521024885	780.2069591822944	3698.3477301424596	2809.4573741683853	1808.034271482717	1733.878132777415	1669.6986486061812	1578.4435633108803	8544.185949807412	9430.008958103448	6407.54696649619	4745.977512280268	3845.2492304833195	4133.111674423985	2714.583690617193	5624.259333544136	43.92089925160977	33.95944915487173	29.49357746220419	42.096109489312056	14.70090700569764	26.671001840430623	43.78973164727721	58.48327809768377	10.871443926503229	29.56565697295296	28.11153394680329	9.538987917198414	14.33709233468115	6.906050865574034	4.003461100137008	20.181045565782583	17.36155797487893
120.49999999999599	43.415655515645575	25.427837678385654	18.64965937571526	15.247966611959033	30.72584306222049	16.001761642656653	27.795109736724033	18.87440128138205	15.052275450009196	15.690047137095053	18.337465997819756	16.475531482838058	18.182243063327938	6.540794296539584	16.06812965518658	12.449926211016916	790.2323259159168	1092.7715456164524	3310.466629153586	2019.105323075227	2080.4703419678062	1141.6955632207914	1486.4996706872603	1625.9029808090806	6521.02773834581	8665.435663811924	3767.4374194874126	3973.7784584726255	4066.487135524579	2577.1598761136797	1750.6827378734874	4806.118911859852	34.020539624458834	26.184171491612716	21.704652426201267	32.85248888654495	13.619032362176943	35.71405241529448	30.54875039860621	39.2412458219034	8.386259719226011	37.723970601477404	29.16817573939411	8.621810399328213	13.624332119031536	6.634269898137541	10.037951139702724	20.373322014685186	12.551892565929887
120.59999999999599	53.34019268396409	19.330940104417586	33.80124456561912	11.830946599696581	30.889178778407125	18.11134993107018	32.04973374239026	27.136035856156102	17.567783758970247	11.361788062660123	21.006034996800356	15.224915960896233	15.598514340351704	7.037547914468023	7.6117448491748965	13.142144738658555	765.1915381549369	2119.954226592201	1829.638137665734	1599.3737464752467	1960.9431458511565	972.9611757178315	1765.8971854311046	1835.3248308745854	3886.211140522574	5548.889480748154	2679.1857325763162	2602.3733301619136	2852.7929009492636	1996.7256616453076	1053.706842224295	2670.71305476461	36.521215171411626	22.661546359836944	18.138054893377777	25.431565755467076	14.110906786964174	34.66355965815693	16.34534510805949	23.784320799301288	6.489498710801712	34.93964735821325	27.648117439196376	10.467963256421774	11.634645108189645	10.43710043011418	20.563664312662198	24.930348852082705	17.377124955075846
120.69999999999598	53.4057131430746	23.088769954807667	45.02915996011915	12.982099351669035	26.015434837679877	22.113823498315245	29.593519281167097	44.834855914928276	17.99539594180473	10.785242956536743	20.35782361778265	13.479781028915781	11.129238392869242	7.789334598224734	3.710708974127167	20.38105466366641	1239.4023453183822	2603.431363997466	1009.865427349039	1399.4003713453208	1488.9731446828248	1274.3903527749383	2204.528264415479	2065.820671200332	1869.5592275782	1622.477698242929	2017.606522516386	1802.582661012398	1676.5971810319086	1938.0966894259752	1070.0829874930591	1019.786785864885	41.419025619183515	23.56218598016087	23.000087711470716	22.045545469042658	18.68886852598561	22.823313957008644	11.485183457975886	10.565450743046165	6.863703723285583	26.49402128077214	28.49790489993086	20.28824830378417	12.876427210641578	15.44968149939678	28.408899847274416	29.141154804783667	25.75072645296535
120.79999999999598	48.33836413394356	32.10722735381978	45.338066281800856	19.412302938751548	17.555385016446852	24.093231899828726	26.589241373622976	56.12896162250276	12.981172797977546	12.370383465489832	13.599222241789262	12.203697086055799	7.62856734648208	15.053058539942636	12.817392385933154	27.477386109606805	1932.739431146323	2184.4523383920055	1671.7028316769668	1084.4708981452402	1579.8989308911343	1520.876212099508	2740.6093880198264	2390.288667667566	1393.6087233666408	31.532672262271028	1394.7444081066308	1700.9128002321545	1490.6306532322155	1839.215434408915	1500.7870180739296	637.8556903510548	34.234070156234445	23.790559405542947	41.46210462941564	18.465891647973102	31.42063029711684	11.763962634745226	12.171206976221637	8.566503705512986	13.734559467842725	21.872488185440158	31.450171134356765	29.029245600593544	17.279673391007027	16.970569302554935	29.059187000623872	31.088172778447227	25.013374569765244
120.89999999999597	53.50708325023884	41.94629605459722	41.46548041980876	27.69074462248599	17.80018365897568	28.169299539771096	25.825876561555656	50.024037029044514	10.064444591864529	14.49601626595638	10.517413203125171	13.774906892084598	10.050195349341646	30.380774554362045	30.3597577734045	29.615061854394465	2878.2358001848147	1844.0892152800975	2825.4764024530773	919.3761279898295	1914.4061037503388	1948.7558096600958	3182.4499762438904	3065.5682662220684	2149.2583002244296	36.41272868381297	1127.9873397007218	1967.7034463145164	2075.2137944855085	1782.305064022369	1858.1511776992313	1124.6669131013755	19.099018273830428	24.66636320857406	56.09465263582779	23.800377111428485	46.228720741812175	8.996905079339713	11.643385945419245	17.180152109294077	54.80117308149653	27.668969903677457	33.21910979291903	27.75650532375092	20.167091911987114	20.743121318795446	28.459640909711972	33.20203080769053	23.747070612137286
120.99999999999596	62.321282987031154	61.2359392387906	51.41980417662172	30.059089349284285	29.09965285404106	34.29059987353411	26.205437893235466	36.73168514080507	12.798432612430096	20.376866052246847	13.596582357218802	24.566500704513167	17.866461380094368	41.2407054448708	56.13176567316938	31.98112722929987	4433.405860964251	2542.866695788881	3687.6184113025733	1943.9642008268731	2406.0627859218694	3186.4100542669785	3970.6704461647387	4831.81184776259	3955.2593793834158	754.4032370315587	1816.118231219833	2715.9345837856777	2569.153736259622	2025.3101641785995	3091.3436263025847	2928.892089162568	23.825994035254947	38.565249096098135	63.76084324838466	41.343202613709636	58.209684427857724	19.487517677198912	30.54453325204157	36.389947467803	107.14523228948347	39.64845505262478	29.75891066718392	29.211012641514753	21.167253637056856	30.73786769071212	35.70746623567832	39.48466901675172	27.06454495119213
121.09999999999596	78.29199578279338	89.06903416012028	74.56928629028421	37.2151311508898	41.388396898147484	56.72996332145303	41.37296787826059	52.37703939057052	21.30195343619593	35.28513806961849	25.225412186051106	42.89637310347875	24.844910601228527	38.49879810919323	84.24563558992678	47.82928232465505	6089.493007865091	4083.962705355675	4723.952235010362	4808.7433719750725	5119.841939838833	6209.6808721261605	6439.450937026602	8448.105703129222	6113.781903128372	2726.1570611844413	3309.4389618408973	3952.228516972942	2150.7499490489704	3744.865580419116	6097.77132580408	6038.641484308666	68.76505646308944	67.97854266394438	82.10160036691303	65.62766478323012	66.38051776227813	45.28651235433123	108.47111253101559	80.47978744175973	124.20648219425995	53.3281147721239	26.87908414221098	43.77632592180865	22.9241906592218	43.88787710860897	49.600785987503905	56.29007618708932	33.0347712744237
121.19999999999595	91.69116735163918	109.73226599948907	93.66019193141288	54.43886849511235	41.719560669322206	86.3859976590075	77.25320717905292	99.52286026726998	35.555918829666545	57.287095765536755	40.26181571709567	59.55022976810059	29.404517180758347	33.1163107677252	98.34062562666698	68.93043098195193	6678.42070475138	6152.739803442099	7147.349520745518	8856.21341537761	10412.433188251121	9575.358548216456	10849.38740251214	11055.567699665098	8640.181237319415	6577.616048992081	5613.4777879567655	5412.251165673809	2263.705971523767	5606.339531563008	8908.741562734227	8914.876510499464	115.82501670806768	105.59216751614848	102.55019860717942	91.51539615624748	74.1408795708571	89.96406317859311	210.4653678217604	137.23647706946738	94.76036244454295	64.01536254680589	37.431588685996864	67.179896273031	26.300376191769335	51.484520295114216	70.12918242689904	84.75418623463393	43.526784588761274
121.29999999999595	92.67055722494688	107.06952435031033	93.36858315331978	63.72245118291846	37.92659301639564	101.52803127928786	112.66472554008065	138.1662569596998	50.38441745877898	69.89071339634084	56.975720359557975	64.55770239018547	35.028228363915666	38.97542589106807	83.47137292766527	81.68812293771508	5833.7804800462645	7954.925120538234	8982.025022493899	10909.989442430504	13835.651219916232	10139.540003051705	12861.229832595567	10070.224654811462	11026.408282983884	9944.69991152294	7441.941641006871	6657.966275290428	3803.876704741152	6117.37278872162	8907.822264080822	9629.28293976414	122.3894404020355	126.62790385434909	97.41116281027222	97.5671797873443	71.58567277169449	124.26040239090013	237.0659732867509	159.99712245465298	59.8236972505913	63.87106743847138	60.24315291935026	84.30276715954847	31.615165302170535	55.75931806638075	83.93009953067802	101.80242701497545	60.692786037327124
121.39999999999594	82.29679029745917	85.45174864267908	76.9195984434508	54.95697263899099	38.615939489352144	86.71179200439404	108.69679583675499	124.23637659644105	59.04406142250093	61.53735613458026	62.956670229896666	54.53275191310342	36.36980928746792	45.109684532035786	53.105317740665676	78.0216858860547	4236.413046545523	8106.886361133577	7740.275597399929	9176.827536699037	11873.718279409193	7505.589715671134	9353.561474646496	6945.211356754806	10907.676509219873	9295.841047551292	7045.672910791396	6156.819639031926	5320.9317200506675	5918.052094768831	6204.049980418457	8171.371139028527	100.27362625680911	110.98216650018054	81.33194541197902	72.17327428217922	52.47957954540262	117.76627751039837	172.0964431529758	127.5376896720434	45.66558333331509	61.69180406722418	68.91412349998566	79.86647970636596	34.758120291304564	54.9679096166323	74.71963294394656	92.03870912962928	66.04454646494638
121.49999999999594	61.30477868095307	58.04378114193967	59.354525937161135	39.96361810744559	34.6782143057829	55.04966559201048	68.68340824307315	72.20791855699645	52.27498261999495	39.50538808869701	47.854263167715814	34.445497174630844	28.220837555493134	41.40305644236459	30.943799967873158	60.47118001189216	2537.92696520277	6012.755307333502	4283.169955284653	5461.433038660999	6804.739010355082	4365.003603689039	3789.6464759888654	4227.505649828254	7562.277933622796	5074.767654744575	4777.489184821936	4202.93452060354	5319.519116307123	6102.523792043543	3207.638119018866	5687.150015513588	82.63646113829098	69.8350551824501	70.95258981125704	38.97457115483703	25.02487236096069	75.53625378289611	94.17806138625221	72.67714953488314	36.38085203281452	54.90461361081071	49.817305139494934	51.72843967211014	31.988112261687426	43.578335283288894	46.85359544094852	73.0598139874873	52.56426262558795
121.59999999999593	43.61711716424541	33.20420933948533	40.527621918153734	31.236732097516573	22.78062764080086	29.273520585635556	29.730856771476095	30.497676143196173	32.22709091835977	21.68512543322969	23.612906771067802	17.282746677466136	17.044321610254386	30.09335265010407	20.96371911029862	38.80716744894385	1332.3424581618885	2927.1284241509234	1811.2045649957417	2410.3907002289	2703.124726189237	2604.8635526708044	765.7428447538734	2429.8826018655236	3150.2326122122286	1245.1235285986634	2547.4290888418686	2364.6572846570243	4293.3646207762085	5393.469098798358	1195.2447561754195	3193.7117250522156	66.20044718668964	34.969663663078165	54.14926044375152	23.83150563509723	8.702794439391367	33.50486300999827	53.43363298736918	34.31157926063292	29.025824766190453	46.43180727749831	21.682541078321872	20.677229252170793	22.636112000874093	30.543629919854485	22.084944153772152	56.46546668425849	39.79425709665666
121.69999999999592	25.149185168682905	18.133505582564627	24.734731622017048	28.917698296511137	10.849548473633071	12.8548659733287	11.51926383851295	19.147123384955385	12.874484670423717	13.312185281183108	7.700676255712961	10.363780107800304	11.592013980118992	20.530058467129443	19.078241569856655	20.42187885394542	974.4730571177968	797.0499316406045	1383.8159339863764	971.3662623206908	878.2672714496617	1588.6760866921463	760.2581249052349	1183.5904518893187	1137.0654228528176	90.94650603782716	1708.3033554691283	1511.9424780734882	2901.183038309307	3295.518438886741	300.38604818296653	1438.5627131011313	39.85888460041113	17.53530031286535	26.424784941439558	19.954535211684657	8.715729758932554	15.887882472620701	29.295540083270783	21.87670213239916	17.419044011793474	38.01270028869223	6.652589595344954	9.92366703074178	12.50779415387694	21.978572748809594	14.168611665137611	35.85002234675446	30.823855769988416
121.79999999999592	14.76945235047325	14.036187588655823	16.215565676675332	30.453796949335562	9.252349990841843	11.46913256381639	9.946463142737022	30.82159622501078	7.708678021193576	8.275770665065004	11.264510186656585	9.112598936027345	12.038901632369523	13.398957497527016	19.943410744934003	10.93456922652737	950.0050490400228	188.04605281064553	1765.4529079317617	458.45294873934137	459.8497354725499	956.5276849737018	1489.771035696605	1020.7990834332231	955.0746977614673	169.64168161877626	1279.2790597011915	1496.0701203091069	1615.6551014812082	1667.5873456438787	435.97442207081025	766.428211208696	21.29321551175181	8.313812735224044	10.610622396428305	13.403526600755075	10.334736033861773	14.81570573314163	13.036461168634967	23.300964294320263	9.445569681690074	26.830137216434505	5.494675563346089	13.50781456008807	8.051815772432796	18.37893523302341	13.801452037042834	13.526331005650379	19.510569116019926
121.89999999999591	13.576889373919757	19.028298930729125	14.896942624295207	32.06038250075352	14.334592181697577	14.238608574740809	13.755062499265739	43.812210702908644	11.618726550701878	4.862723187176669	18.614721161305713	7.367375573128914	13.93928479057717	7.0628610489491095	19.28326416369919	8.12430614850156	941.2126417050204	562.3900577204369	2096.515803613747	1274.681306237238	611.853838891766	837.6087647949638	1805.020407296917	1187.5684187758484	1753.3198884152619	562.4150062980982	1227.634142735013	1929.0255097961224	1121.9876521226524	1158.5003355878393	894.4930018914766	1099.5602163109086	23.316257424881094	13.425660033040598	13.262856623489125	10.81779827889933	10.322509999332553	17.52652235441133	10.494976888050124	24.474425365939386	9.17981467862568	16.202479638124927	8.658239265096007	17.201640724689536	9.210564951791778	13.536293820247913	17.012049650718584	10.672431784262745	9.962734263254175
121.99999999999591	18.08977134220067	27.531976194930017	15.801932677340295	34.94968508865111	22.125794348141618	14.004330639688646	26.557836306329243	50.168118740808005	13.706674599556353	6.785260519419921	21.146090593961752	7.125658285899374	17.302837396891654	6.875924623857029	13.436548792908294	14.524358155588748	1171.504663182119	1543.303703659564	2031.6653834524632	2566.617628658565	900.1471978225694	1126.8790950796783	1625.2633222028542	1385.1745118175759	3254.989464522679	1706.4897369245402	1646.3672459610357	3026.8784220471293	1518.8983618383581	998.576630290168	1489.779173889691	1985.7784852402697	34.45485446809163	27.54246021421011	21.41930479151029	18.223599413203765	15.640436794752535	14.36927538897008	19.885077493809636	24.356676196266303	16.021874387048296	12.1815824504089	17.5610923971036	22.001290018498164	11.857547190973637	12.011384192541293	22.76883071574703	19.931796544408808	8.646676288414335
122.0999999999959	23.994182541658066	41.02817278690691	22.192829557017493	39.04512020918269	28.393823644956584	14.834050636063562	40.8601240615024	46.28846482657456	14.007693960081781	13.590016017118963	19.93580418432336	11.117995005981998	19.606059510082602	13.34993971685945	8.7770951223861	21.76023953603784	1553.7882177535544	2714.3913598958165	2072.2542012791564	2869.6362185003536	1248.6134763918114	1811.6506550737745	1596.804786412033	2189.028586816186	5082.867643198945	4842.1151284827365	2619.8505437321414	4137.275185022353	2474.775663879176	1306.2350941720406	2759.5604945275854	3163.323990116029	42.77938870742211	34.599788812543196	32.34454576104478	30.082470657775783	34.01548315990377	16.75340437020548	47.06041249042216	31.18359043786142	24.830883886447918	18.27719071070091	30.882887359273525	28.973577051864876	13.436933525487325	12.493736354691768	28.308030273203368	23.59465875429024	12.237334245985089
122.1999999999959	32.870343509974454	49.239362228374716	36.1770572626017	39.60596797703668	29.64972608729895	19.173300884977458	42.787098849499	37.205707261916515	19.038715505590638	17.875402281729915	21.760462874103858	16.27975730922707	19.03870197950186	22.11918039347753	9.017603587171509	23.655247512979475	1581.6872227157628	3322.0697398871757	2448.8872783627144	1901.634234275143	1454.915557722537	2508.7825796812135	1983.8934640898426	3574.276199107062	7152.203852887146	8591.578488604171	3970.000168866416	5546.1791671635	3797.1080015858083	2429.7245042084064	4421.15953339467	4140.531034248888	44.68649499086135	38.126295961020176	42.41564055869748	37.990639162740045	49.450567028983414	24.117426049468147	67.36032460609408	36.28756083456317	31.4665733602125	26.171835062009766	40.460189169482874	33.56606876450947	13.765154369998724	11.238504002639013	31.903998337431233	22.38999410949693	21.023544409834937
122.29999999999589	48.027153000360656	42.63330836778436	52.000390987275296	31.502343019968368	27.893324171270464	31.124448864029013	29.749120926601176	31.600129154221392	25.116902252481484	17.31376072461145	24.752682611418226	19.3009051910269	16.737767193038515	27.202494276061458	13.364083835230991	22.835202372308245	1282.6075646361812	2913.3552454829874	2586.015570919397	848.5799103148885	1839.6310286186192	2873.7536273908318	2176.7713921646914	4263.837184652641	8122.407458040338	9624.010704439599	4967.837871644474	6329.057883435119	4955.946781938505	3412.58416763424	5321.003174121176	4420.230784836768	41.59870830790602	42.19830767453678	46.59937017190902	38.153892809245875	51.89483683140492	31.967237773995816	59.49676482611592	28.46966955480292	35.69882698721056	29.475562900936303	36.69151438832984	33.16844136503615	14.241033897672844	11.939824822114314	33.91774313552473	25.71297739591895	27.044643555548728
122.39999999999588	61.155599582266944	28.059015724189035	56.03953494833208	24.187844916808324	26.007182545229973	42.41785997231472	18.296743336205466	26.670441241141223	24.775419873162342	17.634563835158307	24.36247634621268	18.510036824642512	13.56411586800036	25.262728122912407	17.953850928123988	23.32064335561062	1013.8675924086084	1915.0838140676135	2391.494026746215	642.9955922203295	2665.2515578013654	2472.044139067266	2137.1428318140006	3535.580072901951	7177.182757403837	7438.360775961589	4946.143253869506	5340.811488713389	4786.603448236587	3356.857627678663	4679.148510838751	3942.2190212964047	31.430863407921485	40.48036660122391	45.49350392741877	32.1150031659923	41.16887557512763	32.809311527328205	37.90587102738561	16.224145094120423	39.180532487341445	32.33385693145299	22.860622135817902	26.926257914237443	14.731369296438444	15.140714525927404	33.07754143686099	34.712256694670565	21.67649950307799
122.49999999999588	55.01443997091459	17.582883642414373	41.52911473875271	20.807636217974355	25.966042058242852	43.90988333437769	18.024105387547984	20.398906584887786	19.328830623849374	27.025583365444604	22.48308608392957	18.233232798269093	11.729767641220604	19.21932626880022	22.12211885954258	21.479993013381968	902.2888706528227	1066.9514781145074	2634.7526970650842	1228.978838831905	3247.7049712203952	1506.5013512185417	2399.4372973513714	2021.0159489114617	4652.958632139261	4435.382363474592	3633.1544129411245	3054.0253982785016	3332.45180122628	2415.199923326295	3117.580200755743	3270.548630042672	24.54161126050273	31.693183256230245	38.69139915192431	22.612670323203673	27.88345102260561	32.53616966847723	26.578136292101817	19.722263473273	41.3220623258984	35.33555837449537	11.235103915756056	17.737322789227477	13.849926933530002	19.748647509118495	26.634003772714305	39.09589203757315	10.206074315246951
122.59999999999587	34.145281786022345	16.52372409958375	18.81719218069407	22.865102820445333	26.286524853251084	35.92265684594494	21.90201831353864	15.676778666132217	14.37570548812577	34.46979678703889	17.480395519916964	18.10428110699993	10.603869384956695	12.79425828688375	21.788041519040302	15.616688405968649	995.3542312258593	629.1044051677131	3001.402580739268	1853.468774231961	2667.1330361574946	699.2491886956686	2720.592570737409	830.1267619555325	2346.340356896241	2218.3323236595375	2037.198244896528	1281.519579406453	1827.8724535516255	1690.0847966144436	1596.6463167660818	2602.6722843538714	22.523702504473942	28.338686667013558	29.858169040241712	16.245044645616122	18.141927058795044	43.75535725457491	24.073357077036395	31.057502908394405	43.07022759627778	36.0814957728119	7.066213538359743	8.941736096539874	12.3159303545166	20.29189424447026	20.426649425579896	36.02370185150696	6.552396348073409
122.69999999999587	20.632905775686503	17.89482599720551	4.983038502292568	27.020219251115915	23.492104649690656	25.914350008347704	24.737167579784945	15.601732149813559	13.519723339399158	28.302108409931883	10.920453679902248	19.137556507182953	11.470979114016021	12.053771697181674	15.517786770279946	9.504785122230931	1578.4818255909115	531.0534526505517	2848.919806176789	2216.0703989797476	1357.208054687125	411.3027238016537	2816.615440339048	443.51531354534393	1552.1284216164618	825.3096818081845	1410.9797187247343	671.1196783399251	1120.0332984942283	1316.0507875426272	656.8683262374046	1782.8669405863425	20.28947426052379	32.93340651292128	22.13933116653893	20.918783608108463	13.371294201965867	53.75696676168129	20.147847958923382	33.95163795546656	41.97978123895487	32.229085306828125	7.167695916860014	3.817741209064811	12.623302548868017	18.876574345679238	18.94891843518978	30.225309239591184	15.772487855808217
122.79999999999586	26.99299669789384	21.401882334303146	7.421269086825192	30.52877865981143	20.194665428423832	21.89061975198466	27.04178173108381	34.595821588250786	15.775411190828267	20.03168764953792	8.730033264817127	23.56483150429226	18.236518149946235	16.46530869695702	9.901307465299599	6.176762764047788	2787.6648997341563	983.3847465522458	2340.2527114964455	2487.645642010445	648.8398298086582	1640.870972850013	2557.558126769445	1018.5450834330912	2095.4114480075104	382.5277740695955	2188.1045829575796	584.826468260498	945.5868704689418	1048.595507991875	472.21197046563384	1517.038686152559	19.215755648593966	39.13620656157909	22.77862460442534	38.38540413428196	13.403564757102483	52.56845845927194	32.59206737175713	33.09858542757072	39.35511280678073	26.60821580374514	8.35410995653886	7.107047858876013	16.82691996824267	18.50521218107506	29.312418181584434	26.599831478246468	24.149433247976713
122.89999999999586	45.03304608685465	33.53556866551532	32.73504898992328	35.46246867549194	19.619429831812297	20.55541466517675	36.13825650344489	71.63551519907008	28.789683081100524	27.0943610111006	15.451916724448905	29.943557677116655	31.932101481907853	20.283547228174168	18.697605755084812	7.575193127386462	3959.944114889073	3451.2222984994332	1936.5759767608902	3323.244319509372	978.4707393594789	3702.1665755227405	2443.486047502066	2925.935635397155	3275.2567393062113	895.4114660930494	3492.2042736787375	915.6819045595608	1136.3359452452069	1200.8162275177365	757.2827808981023	1704.1125993335645	34.099256231145866	48.22291501885796	31.92601223769471	52.875780781046764	19.752454357275816	41.09593063423979	62.1479176215058	40.41521770296474	41.775527325941354	26.01509191903304	13.898990869949007	23.85707316791418	21.8356466701301	24.709304081793725	48.23659037356143	24.8185855601819	35.52340672551961
122.99999999999585	67.16550396675136	77.13540325774687	71.70629061566716	44.39289050332838	21.07727646143218	26.53611335924441	50.194369484668954	105.21622719464555	48.92393762120288	44.15181834069238	27.337632261084572	37.673986392432816	42.00736262976511	25.492731590096557	40.330439385290944	23.69924976429747	4602.04565149826	7638.922659079483	2068.340240534278	4096.906225725445	2757.0786294673044	5630.06304536373	3575.1375479002063	5743.080610922566	4541.326712573479	2270.0263453446482	5039.28493127136	1285.8770833768483	2788.9996400863806	2564.0736266060167	959.1498915995475	2830.4672479545743	64.45206090337847	60.85974378284155	43.34399525507034	60.517037200017114	34.480911194158054	37.07310373602775	90.31453216618102	52.1223168659714	51.77027303644387	31.911322934771274	32.79891656275068	44.339468877458415	27.559645607420684	33.48029320690998	70.65373687001762	30.656916543217218	54.88322966733097
123.09999999999584	92.56322932143826	153.50332894135929	96.08385791274226	56.49760906076871	27.64923336699693	41.19496843238016	66.5377868267723	123.75449599071607	61.47837499310269	61.74755687915633	40.841579108784586	44.76225991491711	37.72501341048886	36.02936245708656	67.94034596081453	64.52809934933642	6758.126367174198	9959.006032067398	3721.42639337405	4176.822307277049	6949.620639644473	6419.683068043112	6878.213898401942	8310.799368495254	8860.57377471203	6598.708672782857	6451.388205066123	3573.189086188529	6604.575177697899	5113.400709561309	3254.4231849009793	5647.6686134394695	102.06504453331128	87.28221105078929	62.88966948684461	63.88921735078014	52.41347254520843	53.08848994710834	120.6206890142904	60.02214762188134	63.78037502196599	41.99617270149571	68.88877472664247	60.29024527774962	35.277574146579056	37.44407624967108	80.01527653257135	52.78251127033324	75.30730745059627
123.19999999999584	120.45451975415544	196.65075617317834	94.10035137711799	66.53229546020404	41.24176669134981	71.49521915179753	82.61464962098611	142.9866936651398	58.10882736875029	72.3436818398023	52.562937788275086	49.47388509064703	32.71958581961934	55.93792473373389	84.89819075393464	101.34996141747031	9215.966412240077	8280.501442856337	6676.873835993994	4913.2697639483	11804.178167130047	6949.784000489882	9920.33907528222	9452.95952631085	17106.65396622191	12658.153659802732	7215.502903281026	7919.836974721046	9689.833394516882	7576.205514054616	7625.544955844357	9561.816227757394	134.59409162154637	110.38159052321703	81.07386218191381	63.60431324980101	66.41292345230592	86.35916064530434	157.6036008747734	89.99182390124233	68.07766849909987	57.266495188499	100.68104468953995	69.22934747860336	43.82867739196913	42.58820587269866	74.48226383720142	97.4509542005516	92.2541402875772
123.29999999999583	126.07830928615458	159.4240251926269	87.77360396971986	79.65716000023444	53.154265345084085	97.01547234808534	87.29847446264651	151.72907540521592	51.62159355684996	64.61183264703695	59.54877798808583	52.871076161834594	35.71749152166637	72.04978137944451	79.69585114491018	110.96535460818362	8977.437009498875	4681.136433288371	8666.35283698015	6256.16255345297	12878.144793418034	7280.473017468436	9389.455313254955	9470.70915761493	20908.743245546153	14906.705081887016	6745.637469380601	10829.934381941666	9153.27428181828	8491.846368251037	10380.841629281294	12132.00247738308	129.5429073523536	95.96458072192182	87.47874506616088	69.25276880472741	78.83543154101578	114.53328070413667	167.5364961703124	136.8561002360954	66.40250819537368	81.54946172404718	101.03394295703055	72.40939561717994	47.27361150161765	48.6325894988393	69.48953237426133	130.00511974493958	94.15855231002773
123.39999999999583	96.30741577662762	79.01414152101871	85.92415765462513	88.71737597489425	52.14718492797923	93.13070667063587	73.71106594204906	121.6584120823039	48.192637734392555	41.500684709724176	55.92667719418471	54.27576303704302	35.78483406540058	67.76552366853629	65.54516838778808	94.94633924417346	5804.979630294226	2707.242664445277	7996.776362568682	6220.233524944919	9069.845595446535	6647.567826887867	6097.343104380212	8418.352140129587	15196.446124113241	11491.44625956628	5346.955080571083	9823.361869732516	5927.279295104106	7327.350590153641	9053.437817945938	10852.763291126448	81.29673659961921	54.36123161257792	75.9549885226976	82.63346152156959	85.72759853892715	105.62745124345315	130.21309667166153	152.418755295636	62.42822767661051	96.14625193967204	71.71736717697746	68.06528021552529	41.42305443731619	48.52903192241416	67.50208352452815	114.044612214007	76.12619682896607
123.49999999999582	52.30890122646684	24.804288874611988	81.12119930109921	79.04711077549167	42.446391774887594	65.82824942934276	51.76453426370551	74.49306169709931	39.34207494266619	22.030887262246516	40.09996853922675	46.007029258102456	25.625250084978653	42.9321090260658	54.10466034486897	69.28334060634181	2612.746758145165	2286.849371939664	5560.505562616789	4111.269513607826	4413.371938632598	5069.668194108389	3128.0650238527965	6275.022607601889	5944.768890790806	6479.1348607737345	3890.668302389116	6479.578458164112	3071.7401586031806	4948.761453171736	5726.036080931565	6892.28527939197	31.367198605125118	26.97982909978797	61.32112440656864	84.91982837467471	76.57688811318984	67.98166266594019	75.46840503693144	108.93634856205365	53.45459909591566	81.56293034737087	41.576651501339754	55.03174855568056	33.534656055981436	37.85922288096785	57.388075246778335	63.599137560002525	46.915275036728744
123.59999999999582	28.51060151851726	18.539319390713604	68.33988827884959	50.55313080987465	33.63645524186635	38.804242014037165	41.04394634902558	43.92163064385257	31.10237630567106	15.957709612690037	20.852939641618566	25.813931425082224	15.631506563193298	16.891933762978077	42.23329143391598	42.289321147572004	1069.0577614460992	1883.8408824866847	3134.6378248315873	2150.0403007250516	2006.563503267756	3016.179514357136	1781.5411475853662	3491.520343466169	1225.0185585235317	3801.547351281218	2670.0829565216013	3412.8419450716874	1616.1070571044365	2561.8795902766124	3394.988793214214	2884.572420688356	20.471182140395207	24.482749735817787	47.608397029356404	60.950856770834854	58.63244357861551	33.79188295727818	44.90477831043346	45.14946493854915	43.0630338081066	45.247741750670464	30.115410888827554	41.22479523146489	26.46840415725413	25.280556879351575	38.033733601063915	21.302184800767044	27.68744118068457
123.69999999999581	28.32525144068927	27.20249781124191	49.17546621297871	23.124337023155228	23.27247087021424	22.94276474048554	35.482795520184226	30.52567398540644	29.57498802964055	14.98719481326034	9.038804662637956	8.141574659882403	13.702838109654213	8.188762472357597	29.63734319458656	20.35231474061888	164.51063901251706	1187.819127746997	1404.5190236090484	1418.626312476805	1113.7704312524459	1647.5046322721653	1102.1345493529202	1365.3635380030335	556.0875481750069	2283.1537036378418	1895.9295593716445	1295.6870365633852	666.8205088837985	1148.7450810802095	1770.589234339506	711.7134637663409	31.219812415571653	21.291810700754457	30.232349358771245	41.10808842975756	38.05341039845009	16.4642616698024	35.7858624351167	9.66863627109839	33.51572867325999	16.620881359054625	29.60363307060973	27.648122168556764	20.80834910174534	19.135576839902168	27.864956655998718	7.359150355514679	17.699068575780498
123.7999999999958	30.390735857563794	32.05354949522198	39.35524989269118	12.095053114796498	14.352660610158178	20.125302394930156	22.609132992166796	26.665978647062122	31.67797178868845	19.81173128736831	6.594275821413763	2.482153507931777	19.538036931805532	11.495141765655688	26.64365496888368	14.432616532385524	394.64979197183635	933.5710289303305	1057.9204766139721	915.3465746508242	608.7228992996421	859.6052905866549	729.535667088768	642.3516299270068	300.71593336278556	1470.1742536982167	1287.055539957001	619.0727456607959	192.98404939734056	876.9439932630223	1484.0884555387393	640.6524419692793	38.49965348877662	17.297158763249758	20.981594981346333	42.08250755958853	21.95452887616263	17.360806482707407	32.3150218670749	4.133132496656725	24.552690950642024	4.469489179456443	26.09989875675144	18.571902103895443	16.346839616442285	21.65768858778145	27.160219849176165	4.382574038290498	7.877012812347138
123.8999999999958	28.23942234863267	31.51376325848495	38.50186694091695	10.534412488550677	12.319027574189851	27.472668351418832	8.55223742128535	35.16050349249187	27.23965951547305	26.93811878457892	6.973509582131137	2.47694560448235	31.875449652126612	16.55528785440491	26.412192417018687	17.579459536116307	1161.140436540678	1733.2128246241446	1616.7903248390753	571.0543240762622	801.495505569096	961.214969327824	722.3161911693524	807.4228914090066	1341.1234866743189	1634.353803246325	1255.137651475872	1244.9024396110756	1180.9736540131507	1268.8224288867134	2424.593446001268	1602.604053375439	37.94300645102078	20.35543493141116	23.78602812019623	55.01760907397883	17.760192431466777	25.42451989507947	31.353313026443306	10.534760244016816	18.642291566819605	6.42028771729605	21.16519630560456	15.276366843332424	15.295789340192188	27.18897766087281	30.719681040541207	6.592842741602559	5.922424273673074
123.9999999999958	28.711179149697443	47.74875414596811	37.909542792965674	21.65714665221593	17.161320819044402	31.577343510853837	9.390584512491978	47.53673633191695	19.211034099141987	27.613102495625014	10.400075345929341	11.502559796509829	39.40110645702199	20.97857238415135	24.10555531118872	21.431326917906365	2290.0006725069097	2661.9034232816784	2548.2636873103684	942.6582473938272	2052.4674570758457	1948.576061760166	1456.2444587080695	1315.2075363865379	6008.560590384419	2164.7037417687297	2120.7467648946417	2410.1428277217537	3345.9315116351536	2162.725872895776	3516.1479281205457	3324.5657465302543	47.25471933849214	25.503881075659027	36.99464480695748	65.62248872041104	26.781120972040636	32.79941535129667	34.21834687113771	18.569687786963275	26.86526563738996	23.634431380639608	26.855725574235404	17.929496143709354	14.870759224221231	26.563847434270112	39.8371520072776	10.301640521258495	16.60083490217087
124.09999999999579	49.22864562242433	71.14973406369838	35.38437194819757	50.60712806852523	28.96131366445726	32.02311223002737	26.244438241127412	61.371284188391186	17.68208316412896	26.89781607753508	21.324452427082853	30.926635158800853	35.70094307390283	23.559274631329583	33.14498918402544	31.657496674803	4007.279292953951	3130.198874594615	4044.5009942850934	1845.215717352793	3216.0819708239505	3290.891271438715	3228.783179027783	2287.4899116177776	15605.70350289215	3952.9913709048174	4559.2637821673	5621.955485051187	6318.843291377312	4391.937834735777	5466.355237189347	6533.55710852097	67.05135909111324	41.62961911521507	53.253068916566214	62.99198310439265	36.203563927149354	35.69876126591407	58.975535103844386	25.4048347526947	48.03065353596582	44.376367788273036	43.39198919705016	25.21337196008834	14.399971233459453	27.495230647857312	51.57941367167554	16.583668163758084	48.11751681730439
124.19999999999578	80.6264409872209	79.95673866288045	44.257268713891804	78.67305422115592	43.62388152848139	32.78243772229359	46.459837534428566	71.35546755249244	24.635734723187035	30.711122597874272	37.56383122150518	45.710356849711765	31.465388756725517	22.42508236237961	51.978020469485	46.85661573742332	5362.178134559534	3891.9208786681675	5608.4654431391	3014.544102020203	3387.301491608828	4060.181966944448	5160.9989667715245	3661.9548594156204	24219.848373282115	8902.054686950216	7882.438563287073	9812.357778967922	10125.405026324317	7852.360590885393	8757.996253635687	9688.106910301192	80.00790813219862	72.73312550472916	66.90257126591294	46.76199361428849	39.292936582444106	43.66256172285813	92.07167851028804	29.119469317737867	67.10430877224172	61.307041166256425	57.57934358269752	29.45345843567695	20.492113349987005	36.27791907510248	55.27410690226118	29.50781655538801	78.97031883167095
124.29999999999578	94.1706549676872	83.94619291511844	51.515912567675755	87.19607887640029	56.22223913724349	40.64070291130052	58.044431249976405	67.89583793205647	40.33153185198864	31.82457834169267	50.08296898800576	43.273777332329175	32.53729337830693	22.760037558022457	56.582333091901795	52.32858376548619	5552.41311152762	4711.796842291371	5797.807200216718	4352.426414851183	3505.4777528519217	4104.617145655176	5846.710285072264	4308.028925175262	24382.3493671544	16081.765625251683	9905.516276436092	12603.398261407336	12753.841409267958	10071.2058403454	10511.351767468948	9938.216352220794	77.7639231893196	91.9342933454134	70.6989667103746	31.238626407010486	43.22643943174522	52.537418433303884	103.90861558515465	40.543985812038215	70.82706571416314	66.12917801180573	56.3425876034564	30.029218341880224	29.92713510916425	39.357383158372826	50.738721977788664	45.50934423771296	75.12666315096186
124.39999999999577	74.29867307352048	83.4784100061128	41.90604782459869	71.84564246883849	55.23171083803487	42.55273482849567	59.00782211639643	58.67671914380252	48.64789170134608	24.765075721362464	47.925501315879714	31.514650480481052	31.028276890765003	29.911339607107095	40.44373562732082	39.324949952075805	5055.810670263511	4397.28049643113	3919.774614514308	5382.386305650212	3766.474052980554	3377.5843639890836	5080.239715591711	4116.440715269028	16698.209883220134	19369.35962338201	9615.481029979457	11349.185689577134	11079.775208701967	8592.773957795736	8814.90475558163	7084.107912384631	61.905886592245224	74.6282364693242	65.46105590056125	32.20690116826191	45.60236361405714	51.28981217787227	83.85817393134009	58.753501170990404	62.01933133685922	56.69293327119247	40.70554875193052	27.782697806369896	34.42131759382994	27.221811811574902	41.08164587658101	52.64285563803228	41.05683488542389
124.49999999999577	43.43148660955577	66.59345719946064	28.933530527748196	45.73125873523254	40.6311383011376	33.23652677993127	48.67353824728761	54.82776513011551	40.870532981330875	18.726225282590445	33.2294994782436	21.59770240100729	22.878146498631803	34.3614329922124	19.18700743789376	20.681587657584753	4587.99752474958	2906.233418444683	1710.9428555037362	5213.608706560155	4077.016152897775	2179.737062546585	3832.5330881463706	3495.626982168991	8010.670211321396	14972.798792794594	7563.123392770698	6985.326803215024	5700.152337738308	4643.445190766329	5505.340037107146	3852.6706803370153	52.15874854097618	43.929636896265194	53.60472319388212	41.099050229075864	44.513627243261574	43.32721216743273	54.12180875797168	66.22991619351491	45.2720551040711	39.34503915142484	22.568508262184416	22.968944878530248	31.71608333850985	14.202811284798777	30.264640840235984	44.13202776177206	14.070788890121149
124.59999999999576	26.925006555649013	32.36837931921812	22.40467710358375	24.356956907158978	27.283685630356317	18.540836071514324	31.70907593338348	51.032633558286605	28.14099373852566	18.954745652053887	16.528704293006353	12.601743834615132	12.719662161566806	28.031656548426618	8.653733998864908	13.295361151440606	3530.010932558516	1482.3881864903115	676.0979243897035	3846.3380625937775	4208.353223752778	1168.7780644248517	2961.2476219305872	2602.1277528258447	2749.478592744422	7245.448315496989	4893.575772042065	3076.889392020415	2284.8629911678736	1776.9237727310228	3360.9498348676716	1940.154210394541	47.81739411833411	40.28223128046563	38.18894917248686	49.80902248839551	39.108812096665794	31.049013117380927	34.32399097498646	50.12199098878241	28.73364049586989	27.74532898643813	14.762555730019049	16.775955647834923	23.603829900810414	10.061134893742187	21.532687151380312	31.071391262197054	6.62037480646554
124.69999999999575	24.535766901575155	13.59823885437678	24.834737844591984	17.469332384038744	24.25523211377651	17.15118548140806	19.61850058266793	41.81371376348649	22.713000992188867	15.777505383671585	6.113067503260445	4.162503330379859	5.2908436506165195	17.207365716913966	12.68572829748408	13.709463774874115	2214.5946609260095	685.1356563378032	489.462362686123	2129.2298427379274	3714.501830924515	828.152298138522	2396.332462825554	1272.1653196525676	1104.7355697773135	2685.372059163521	2484.049774564467	981.1085021064491	2646.7310866684784	1306.8468900740725	2524.039572250448	1000.1924855046468	50.65966590063733	52.766824115864615	31.606168047426504	51.08107492396251	29.067973884725532	29.052282663473292	22.699231563581165	27.622022231390485	20.1466372657872	26.720759474923938	27.09822576515912	11.591991427756906	13.095331115679029	11.13202557123918	14.726362597919456	28.723792725906613	3.9372173937450166
124.79999999999575	40.233197975794724	24.195911825007258	42.4547865211354	30.58595997343029	26.997712180192583	34.64077206158154	16.1449967260105	38.03491517331852	30.91123827712215	13.591960498029941	7.787457634891208	8.694419595940213	1.7133544729946402	10.717101615153089	19.356059975813594	23.985488363579613	2109.9687870247017	140.84054388835298	949.0031490768883	1152.4664302332355	2775.714525732281	739.8600418819377	2005.1046377544405	700.3426117757647	1720.5879171019312	1790.831889702214	1172.3207237201652	545.2169171259615	3564.0332021034806	1999.9882115628732	2578.0283349907522	1191.3880931775363	58.53273163605908	54.57846512985473	48.72949326730874	47.73945821102101	22.562319866120752	40.3806001786826	20.764279207833436	18.32830547022686	23.15075156617893	25.2160354006012	42.37317562381852	15.284440698670254	7.993563892224235	15.496379989765744	18.171260875161614	37.99541418134875	10.912403221930978
124.89999999999574	68.19412635080624	54.5655673710445	97.6620482037058	48.62519972613721	29.073227465196897	49.41688141023122	26.691610905408265	35.96155326637589	45.13475962139262	26.085681314874435	23.727745082198656	22.254254690126146	3.7757860074060057	12.646936469842121	25.212291173771977	46.91183454918393	3457.5104304425868	453.82707560552694	2212.6652212747867	1491.482623830381	2788.777094221134	1177.4335442756935	2262.1563059093373	2317.6304215730916	3682.3022703240954	2005.2371329950718	1240.4401864590488	364.3320444502224	2865.697402860113	2456.4884468247005	3080.6564676216435	2271.0749115546596	81.499991929191	66.80081273396651	92.0215109921478	48.17959191376488	28.562247139271044	52.01550181485171	27.053496704863715	25.788346541259177	36.34099799283807	33.76559470293888	46.256901638402844	28.631809558700578	18.22687938516854	29.722052608229617	32.8685281196554	44.177359713978774	39.47899706705194
124.99999999999574	97.63843297973	94.96174080874668	155.89424531987865	58.45499446421766	30.430177149434336	50.14582083394278	59.22416603564401	37.78107016894197	58.61195681084695	45.355500901383095	48.98692427570095	46.093664852277364	19.20250879680585	24.746125110693743	35.725092974378555	65.2043794259533	5215.4738527113395	2892.6994181574164	5565.551337417667	3399.5790472354442	5124.8973668320095	2876.5942511138155	3951.9252432038516	5939.587769301826	7976.4287599191985	3863.4209837314024	2893.6997830870287	1876.7670824427305	3203.0520074564547	3408.447790501601	4089.9386000781683	4510.489945755176	121.25539135404352	100.60430248517423	141.05535153810155	72.36061633192762	53.31060115593826	59.840384298743935	50.751027325703056	57.32731709254695	73.49374195328652	55.43060786982617	61.28308111911941	59.16575928344057	38.086732267536206	55.5308794889633	51.97949989927373	49.35124673623915	85.21092700328607
125.09999999999573	115.68019250150225	133.4473909422947	162.70639099250698	68.39641201195334	36.17380746289084	53.81191345839076	98.96953894029151	77.86508674477894	68.80830104633904	72.82716431233425	70.5979510689494	71.95561841015696	49.733038069347934	47.61225767307629	56.90436553218866	71.16034704652881	7484.812856543809	8559.139913081572	10631.722384683231	7091.697416382505	8238.343636096472	6578.31948626652	7470.093284907795	9782.286393678842	18424.040938946753	10631.169139099089	6341.813732247604	6064.770585376023	6103.204283256021	7142.720048738733	5489.885496932176	7567.213921845668	154.2128533920434	138.48582212620795	156.79792728872272	114.00279602810484	80.07152063977041	84.13483370660755	107.07116590551179	104.75909614087232	124.56262046649721	101.75347843151849	93.75534752541729	96.24033356205003	50.480717086859414	88.4102792561	84.65757923823354	65.33091345154482	125.1837632921593
125.19999999999573	131.32899764727688	172.1311948242767	123.03842217351828	83.53025218071132	54.486380729061715	78.50656035927055	115.52641906758898	151.8110007540722	79.11596181345543	100.67482624919009	84.64765569143057	91.46848592372396	72.1667026518236	69.9689431807898	87.48076519514733	79.50319430051573	11228.758252153413	14781.54362074369	13227.653682930737	10291.21848444778	9899.105899167793	11066.669616938389	10148.798988664183	11880.709369075426	27768.867965340192	18314.232149882933	9792.804950432183	10940.383159304234	9675.801289046372	11177.16240592922	7558.841497919101	9690.838599889572	172.74994176278025	162.68503837805738	126.97099814776877	136.33523377248	98.37227036258048	107.5569725996467	160.6354184400869	144.07516378432518	149.78939945052875	145.17772373804468	106.01588445797574	105.98015782846124	53.71527478414059	101.22249123604196	111.44167787169985	87.29814410003722	130.51196105405984
125.29999999999572	150.1012506359535	187.96857010286783	77.75025286017684	93.71634006842635	72.5766844442081	105.36132424150456	98.08901974629146	190.4848719022795	85.30147397768981	106.35502174343875	84.19780295726288	103.39169386815269	70.4341939927461	70.84636412664814	104.27459510428797	91.48384027124204	13712.349577433395	15647.427493422587	11345.282649657114	10701.006699018377	9263.81481522621	12357.64439867059	9754.886855886007	11040.29052750512	25687.771388952737	21071.968154327693	10816.427608994101	13563.029697718352	11130.708172893037	11050.92446541874	8793.42808697776	9176.491202353132	162.4936079932437	158.12082113928528	106.3756183852026	127.99890842983652	107.64188064657264	99.69683122023946	159.3310061646723	150.29897097400766	127.77390523154003	139.0354649059333	89.19499313623025	84.7456490478522	58.670392234759916	79.15791455274749	106.74162226899115	89.10190082708958	109.58922297475318
125.39999999999571	141.42881163688605	156.9999255413703	48.4773942857905	88.55427570227165	65.13358333824824	100.23109054481114	70.30101314954703	148.89311155655406	71.63401617850168	80.7880422680349	64.5769787322524	94.85684380509923	51.802221111018945	46.05601269706677	88.64261679896019	84.00753308696869	11830.769946733164	10042.278560127686	7218.048227733581	8135.528175667132	6661.075330937499	8869.445547265423	7155.639759233762	7869.997373414394	14486.987375144903	17001.359875861508	9330.161034771452	12192.74719852658	9313.375292325847	6889.245299997145	7824.466485083027	6657.7088616314595	120.33147705697655	114.3095091914529	110.07208446867149	101.27972447742823	101.92240422473196	67.71517641957979	111.54456182431402	116.83015154856834	80.7488280211106	89.01877049044398	76.40240416112141	58.88315394389237	61.664167039347916	46.16089378383499	73.5982947774422	64.48740726770633	80.50347873602614
125.49999999999571	97.00921489761552	92.53352844865866	24.871409971011918	78.32536594734486	34.56471904501765	64.36413745330252	46.87791417562388	72.49932030049386	41.764118544825145	47.952085328744126	36.72073934459954	66.17948187087552	34.145930143312064	17.773326542212036	51.01790164685704	50.19581769639315	6861.1489637829	3441.9106896431826	4289.086200233859	4661.799530073244	3754.9253276345075	3903.9170526232265	4397.965084888568	4057.4002223968137	5139.196632416449	9743.883743659413	8142.862992264178	8252.74585264072	5367.55482550637	3305.075109192812	5260.842048012116	3925.213140823594	67.02481615650534	49.433538883203745	95.62465758617068	69.81101181506824	74.05147547777943	41.082868226181674	64.53368035182298	68.0551902377919	48.31222359150111	40.99129651027466	69.15769996271223	43.670481295983315	47.9132460615801	28.93954317697386	45.24453588418121	45.59857900831732	49.08061479460943
125.5999999999957	43.22314078540236	36.246490669999154	13.332127353310366	64.02870604762265	11.406291375370472	29.493607780966524	27.502626913388504	24.547891711557703	15.840823231206132	31.622815694925407	19.760769800714595	30.300075571177093	20.385920804542625	6.396605486149685	22.371973029993296	18.98490356260481	3127.2842393598044	407.44612503862965	2599.209737383932	2121.3306223836485	1661.719247096266	1318.3529232301696	2398.427903594744	1348.575119093145	2294.355866382905	4015.6709300460534	7261.617131762108	4645.037317618955	2188.2994350512254	1985.8803525647406	2897.9526278960197	1866.4177938493883	32.44281356939546	13.43194250828198	50.65815431443048	38.41265678837063	36.14546817595079	23.1248927690861	35.499849764264106	32.83796701123383	30.591411105535617	21.516488876498414	46.422943856021064	26.86231496572916	23.932950916828656	26.17881621959597	29.468393285051523	39.950912997258534	22.121438153758348
125.6999999999957	13.02102952408432	10.684329712259997	11.494648449443455	40.80116132888645	5.479488710618258	12.388123171361265	14.860367521521303	11.236537714979196	4.503339806266874	20.073609963604998	17.184517658787733	12.718112449200355	9.640573261074167	6.555640039993295	12.300362429953521	4.541270359135155	1683.4320273323153	174.47637566633122	1356.870773377632	921.6627105267437	722.5942869483846	753.4779442683506	1153.332579169294	518.135655674124	1414.3907259012901	1074.887952529704	5234.55957292793	2889.5460130260612	1426.7534841795832	1086.9809179906063	1837.3337441069311	817.7980089034315	21.532955802143196	10.876149753843334	17.80886290943713	23.0046421999682	19.147349455996615	12.218491151592394	14.990531803319692	18.90347046187749	22.573007080773504	9.922722619076767	20.643295708348408	11.352594262526843	12.663063089074182	19.043568059885928	17.32578994460183	31.91324052381842	8.034431709669532
125.79999999999569	8.679267005201442	5.1259215975540995	16.882036611478227	22.021684992058322	9.347611013013587	12.269100093917528	15.573696720166197	14.740328341891471	2.80332084424203	12.112954360453013	15.774719262631937	8.462247452268588	5.552089949509858	7.877463942242718	11.173389272876166	2.3476246772773757	874.3744021160888	645.3237543679921	801.5370851798444	1038.9096728810794	590.3403932149256	908.6756488033819	834.3996781647929	826.8658892738176	1437.3009939355231	1451.0396381281985	2648.313195191671	2645.3580675518488	1326.845351640388	955.8658132018551	972.773975146158	536.6120156791826	20.3602130798096	18.18008334161335	13.048016278079498	20.87046933301025	22.269636629580937	13.423440504953524	9.705547275131359	12.858974601268908	17.212597482423547	9.59837807637932	10.283674637565001	7.761632099474138	18.388154180397706	15.261148323505848	18.326176368165548	15.020382400480116	8.345034087369042
125.89999999999569	13.300835590373495	13.600147782214915	32.26236714540323	14.834150899881024	17.202709194853625	17.04775652012937	30.38936987012992	25.344459885908012	4.201275199917826	11.052054079976818	14.778516856880003	6.150919758422027	8.568476814584807	8.711511328070747	13.506660666722727	6.788470951127461	598.1874144065048	1141.9869707308017	576.0272184711864	1222.9430244248654	625.0238495913692	1174.4532789496939	657.7325248257755	1385.3923304252783	1737.7142924289851	3177.6157807937802	1225.6857170624446	2553.1622806687324	831.634168053888	1654.885049450055	707.5248490901179	873.2242299766722	24.734595702773095	25.444542582976933	18.146745520992088	19.3611386559792	26.216006559411746	16.807081351228234	17.2878477554839	11.91790900495709	21.285448457948554	21.611149536368796	11.284097845042814	9.730753351498405	27.18337314334958	20.600759835902043	18.86956060805484	5.607764269689481	9.869750287548671
125.99999999999568	20.155761707323688	24.75590202675675	49.650090909130455	13.558496942863083	20.85362063500103	19.93586776557632	40.73761383636633	35.31329608376658	7.8103401475871586	14.206853260749456	14.294369200010735	11.584845143398562	16.794430577873815	12.007923348770253	15.360209555815398	11.79286017965443	741.6987532003197	1274.6402026140302	784.6114938355155	1268.851281920051	729.7141646853146	1197.9494660512423	688.8186124967698	1741.6167692815245	2503.4404350692894	5168.387693678433	1719.8266740546262	2938.0483200843646	1156.579273036752	2302.320452459814	812.9759136710866	1214.1295358527946	27.159427781982934	29.83564162858728	26.96258198886032	19.041239171406644	27.9440110074918	20.62310824510012	28.229358642182774	17.144793819586003	33.465132472142784	33.89963645845712	20.130696405367146	12.262533208348996	29.182092219720666	27.668631446909128	13.529962894184989	8.993324646105892	12.448037277344286
126.09999999999567	23.60969099556042	34.404899797773574	50.989531412640304	15.996276412812811	19.217846666012715	24.128313731372735	44.66118260086216	36.98946860588394	14.300330748996297	16.745253696706644	15.480042693547814	21.069381190348388	20.0374071961894	17.63983007821044	17.485264504478774	17.26072826808904	942.5693111713999	1269.315665945872	1097.312721866999	1748.0148564836643	980.3330975455083	1098.0250268988148	1179.1945011989076	2120.3835918224104	3623.7140122534897	6648.463955683711	4534.927630625532	3831.3423323146576	3369.7915110732392	2491.5781506907606	1497.942420608006	1744.699140989533	24.542591982158022	30.185294732224513	30.374194394630646	22.406636852051147	27.245911719075405	28.463956127769595	37.448462464771985	19.819803488213957	38.07575055840618	37.96476227324301	30.583642075958938	16.35606525918523	25.624612726510197	28.294512915752083	12.051218671896265	17.702281988251702	17.74575522537163
126.19999999999567	32.39896727777956	42.71815721248377	40.46501520775417	19.370408614693826	23.371851333223066	30.2205525611251	46.99071773365335	32.22301941196227	20.443863342804285	18.34061198136836	18.08667967242123	25.933341982308125	16.344702941101836	21.328822925651203	20.546554247521055	23.409274984544215	1163.9048954367352	1507.9128177120706	1711.4006253363996	2463.8186386284106	1759.555962283448	1134.51885286757	1485.2701558436781	2206.5307511619794	4583.827445595647	7681.5049000107465	9354.519572775449	4539.870499579889	5218.73639739806	2954.86859701584	2538.6275631333906	2721.4970597617134	22.824265966440723	34.697590263881914	30.383090580907876	27.268220016620205	24.70626517221458	35.251254591984306	48.51527802411277	22.298792311943572	33.802784115503826	37.06680684372047	35.15306297726039	20.359214702262754	21.58731961875228	26.2539901558037	18.714002358005917	24.421227253524606	22.656133184591514
126.29999999999566	49.719521248165705	48.93601707850161	33.02018212021102	18.737659660725495	34.035414367521184	29.35189932397268	46.094249340415736	24.889257332201886	20.7601295344767	18.125078913145888	19.77383562539519	25.240159350235153	11.045811725973422	21.27422800559838	25.376014118864546	24.64479274035344	1587.049449890281	1560.5025781985432	2293.754376225007	2568.878519240327	3241.5073540979947	1222.0582108379697	1236.6872566833165	1715.8759718966885	4397.4299784317645	7186.306555230402	11673.396968619483	4516.079632712516	4827.769512907104	3440.003215559337	3289.480474025488	3521.1737998857825	25.772316783904	44.534974467100746	32.797582339634744	34.5944217644072	22.631559053316625	31.072911498587683	60.233990508020746	27.397411984146796	26.70959652834847	38.30164797903237	33.01958387272382	27.48134935675717	19.78260573247756	25.3060400225596	20.980110609661676	23.048024797308333	22.466938940175723
126.39999999999566	57.52948488156014	48.65391461168941	31.335744833767794	13.74791986743152	38.68096127426543	27.349345646711697	39.41982496713778	15.050472375075453	16.240162982739587	16.089700305188224	19.26801951417944	22.053363564210322	12.697488691485578	18.04995128424895	25.506781590178928	18.974370850767613	1924.4256730147533	1024.2610403764536	2297.1810913621734	2069.7229945986883	3963.380474191729	1026.522344069373	1032.646617239747	1018.7315508106705	3225.2045664933826	4494.67841449872	9294.468265082256	3607.388558318446	2848.9308964379197	2865.25541191723	3179.678728522735	3163.1399195403933	25.63085470926862	50.39347665510207	39.64294766655405	34.00838104193071	25.85335086050299	18.72345340299278	58.65500617484672	28.96226407916713	26.761524975206598	39.08186391914439	26.37817390352826	43.9483436755224	18.349113353362572	18.986743637571713	14.231483071203414	24.166161238206517	17.068262257027705
126.49999999999565	43.59540552509177	41.915201380696715	32.90244758067317	8.419969530829853	32.578771724037125	30.44216314264467	30.480474260881703	7.527456474286755	10.769801359070165	15.326965761760764	14.069090662546433	19.603268266004083	18.927465912071018	14.510669537584182	19.007055216413804	11.679137121870449	1739.8830295337655	486.20579369150477	2199.641296738929	1695.1888013678051	2934.0017474396486	996.2556219679807	1633.3172565633488	699.497511842904	1799.307919708217	1492.0004667819148	4844.242888013556	2229.7030505099783	1255.4309176538413	1589.1563972239148	2357.91274638429	1724.2968790375646	20.92464849367044	43.398933662245156	38.77240588674091	21.75217066887829	36.51396751114208	8.501286744513104	38.41026770051686	22.462611451456354	27.36245570614424	32.630333831521185	18.497410317835033	52.74072804418251	13.767698036516949	8.294728476969098	6.239411661020255	33.51251165390106	9.617940272714637
126.59999999999565	18.161164106985645	39.54722494931947	29.100881757310923	6.617000368661659	20.964325278398075	30.327898107716425	20.448534212607512	8.350593456796778	9.62717897417622	17.701552512073306	13.027270438248726	17.95090832453741	22.125107698485895	13.487172556784257	11.830980052344453	7.675070099101592	1794.2081946540902	340.7231702171605	2129.4228175526214	1358.6924205833332	1427.0263899696283	1164.2099020361104	2468.0599915670123	533.5479551810377	828.228512676902	348.5517046957122	1772.4434832649167	1045.9649144718142	528.3033056305112	688.8901272297936	1396.990147707282	509.14382666401553	15.84722951241968	28.757244384104595	30.379471167465407	11.112617824009016	43.71340844334632	11.190890286244615	14.209398635066458	15.492987291829584	24.38250333839384	19.021067760587904	13.77433024587929	49.581908525808736	11.920144249378541	3.367144416086602	2.9909725549434727	46.31252304769157	4.634078292553483
126.69999999999564	23.031273870297262	39.394031077729935	28.517560101854503	14.380852301233375	13.111725558897065	24.955958196068163	8.639235411739445	12.64522431060019	13.516241152641657	19.127347021657773	17.991542660943175	19.17154576945674	21.327203431494418	13.433318290230304	8.965654321645996	7.187612348011708	2027.0454445105406	518.5187449636093	2121.890555353502	731.116431562704	1082.098665278424	1314.1074786450067	2707.577803409584	335.26907116246133	322.0154712844041	348.5517046957122	455.8928233243276	368.9835178857535	80.84513050792215	317.23651496496996	543.8008127455081	66.64860273616377	14.45350263221828	21.62410872408447	29.06027009857856	9.968515021644809	36.739958348333055	25.74871344965107	4.7294562914405125	16.060818866391653	24.267520028391058	10.964845890226677	17.60500740110571	41.43611673514564	18.04377538738024	6.501505737973572	3.551274121471545	48.812549111823344	5.208570518062699
126.79999999999563	58.83567639420801	33.611351547631074	34.6313790546575	42.0465611036891	17.032975677243844	31.011770685378146	7.072750663742486	22.556070749148695	21.195375330099385	19.518416532671697	22.140948525477498	18.44393177282492	18.33218655213782	10.204441623690297	21.81488224129703	7.810879068699706	1945.0144846946193	1006.1637531612132	2697.808679169314	618.8427562461719	1813.3261422694313	2035.0711658408395	2920.2395195617123	787.4108238345862	739.9257575655415	150.18970846997271	0.0	109.40881739484948	0.0	108.52153440911458	381.4634313286424	0.0	41.30226113352657	29.872713738852973	32.4013151987011	25.4125720004361	29.0051493632007	35.374395003534374	5.11922831537671	20.379064033425767	29.292229203434278	14.80418238002683	28.581916255250817	33.47471691138517	29.19871390745971	18.527848154832014	11.313620153787365	43.33475265067816	8.834890087493676
126.89999999999563	94.70103382120682	44.942449773813806	47.11619708321148	111.48834433639358	40.27240478961891	58.07176960725409	34.686383607261746	75.81971600127657	47.8282085222254	25.580233130618165	32.4448522139227	19.875621427341713	23.991594080273607	6.405531891319501	47.48273162060752	17.911748893394954	2690.578615136138	1682.5250825997139	3628.1423097100424	1027.2125918017816	2342.08619711929	3081.72340526697	3812.471130443759	1674.755391722231	1717.1774735770123	1248.1000245108642	3106.8896270881132	1424.2598234479235	0.0	568.7483938560703	1053.351714810116	0.0	117.90169062097726	56.5783270110628	46.28463497230941	57.9533610721101	52.64905451123153	42.67244662240369	38.88462380862209	44.63975549368691	61.01705097105029	25.062917976274914	42.39285043445914	26.77331242279968	37.72898452084954	52.167595238835425	28.814066712540384	51.49734699520513	8.834890087493676
126.99999999999562	112.4135900931366	111.8572074456784	92.0454246864938	179.57253553968496	74.20508689799473	107.5009221167185	84.17854445105901	196.89085509869162	110.80269327868902	74.45199339407085	57.79856994693752	44.74906160558904	54.08520518507175	48.01167827282387	91.22383378903982	58.78119575745769	5870.38231050108	5023.488944927892	4401.752929273495	3969.041522268194	7894.823081569461	6714.269798525629	7112.835786430552	5095.3115466258405	6341.730521495988	9875.750773562222	13192.012776013655	11119.232661632628	4356.081692196804	6811.620351413805	8779.154744192612	1282.3286719990217	214.47160419167253	147.2014032494208	86.95301297434573	114.23173261277195	93.56138167296061	98.83357058959936	177.08466167324963	147.4423361162132	153.8269967955705	69.75180496177639	62.38512300450216	45.830543498801084	51.60644223492814	96.85342708072443	76.68505969355522	87.42672176008577	50.28603904524743
127.09999999999562	183.75632670343424	221.83454409994394	190.32599482614575	188.2715435187214	93.47738057486903	159.2431952406696	157.3074877510078	329.14569144919307	179.8157985606962	156.5850408085766	101.12118501581332	111.36569731225339	103.17801158373707	146.6919746060055	160.4457340906533	140.19068184178096	12779.333388887917	12417.536184530858	8863.450374407077	13823.961470355764	21085.814911322694	13703.131305744353	17977.253452807538	20178.182221556955	27258.11267085464	33313.76693875508	33052.561412667004	36242.08764706056	23808.312581596303	23430.53015820234	33242.18331858913	17766.79194550314	294.2438470166783	290.057020197462	186.3870261289998	206.29663241172244	110.0769759192512	235.9607737070611	401.7701495795649	362.22869774735506	325.8351246232324	172.23717097415482	96.96080175161455	102.19009831345409	78.41689625120446	142.90213612580973	164.82621365815976	153.89034871990447	172.16859205925206
127.19999999999561	333.1237645845327	293.3320369831664	298.701465418554	164.15876244431388	82.29571973184382	184.31920966416897	248.8099605027339	380.8466881925557	200.23511998043978	203.22010084322966	152.51733514960216	183.1918440523344	134.99818713877846	217.04639602258163	220.7816488082186	251.71853962045614	21593.322307211787	19308.117194047318	17475.90021014571	25946.33282685138	32080.863022463618	25169.340482737756	30456.168284484465	36836.31411783539	53947.55276874531	53442.10381218858	52291.68965955672	61364.14753605713	49630.58950378474	43341.972317282576	57934.80053824096	48751.59422252886	309.46493886799414	401.4139112598995	313.3574565716923	302.2040366899846	119.76290456802684	335.7791819043042	543.9752324989078	572.7012885738661	478.572144471637	257.27946191426025	167.4069586968142	153.98210491428048	109.78181767382543	171.99114446237576	258.9101358233682	214.32627464281939	303.90416343711416
127.2999999999956	426.9576038675064	289.8481923150759	330.38887573821705	159.01140446002526	64.0876333488818	175.14012860610146	301.1120437871993	314.39010566403573	165.1889421153639	179.07909343158533	173.05507789557626	195.71897299963854	117.68381061719056	186.00796226135856	214.47342457589923	296.12225739543106	25274.117998933893	20787.486020154032	21486.249578362218	28292.661446610313	28839.165845663883	32808.37680919041	31910.459859215833	37264.19484288971	57670.57235072557	48024.925613656545	52214.17175772124	59462.665077744816	55175.30411659643	47621.266518530654	55657.807208340746	64225.88285719985	248.57400972046787	373.57232603258524	348.8513066407357	307.6767383044236	176.00239576393253	295.18765688581675	469.3616820102069	573.0944846564073	454.23535471317336	244.0308884001179	231.5289847897793	176.56367049130878	127.72957940807427	161.2194118625607	280.44281205726975	229.97973292525944	321.63705307247784
127.3999999999956	356.5692789753671	222.7768310734575	262.463512543882	152.69079966455897	60.15348023501131	144.3795804191362	247.15365180751323	185.87144216000917	107.66539944317121	114.88964856615225	136.4429803525566	145.15404678007798	67.761675525854	97.09987546573817	136.99960868995962	216.69192920084754	19412.387665266884	16605.470549702513	16864.55917503723	18106.863797306072	14928.639763804282	27335.555682411556	21141.252823706942	22126.2820594026	33702.50202077878	24583.135930601133	31708.170322639813	32098.195157900416	34165.153066659455	31646.691492250928	29119.570605525718	46445.60315930169	161.56979900660195	229.6077528934129	267.43036678822045	211.01107350890808	225.88799983895873	170.92188887183954	261.9837791207144	357.9288660927282	266.9172657259442	155.60504105102174	211.89537588423013	154.30177516303857	116.06677798558357	113.87904651964755	204.64092916691897	190.47492763297018	213.07690236562036
127.4999999999956	186.81173318083353	131.81517389962113	156.61687765727947	102.24450333505615	57.82473860295448	103.5682651706309	120.79333326935767	81.99297334817614	54.268382868776506	57.570490242775925	67.0973031629512	78.99340330164625	24.12808112852029	36.604278469893394	59.069555601760705	84.69360878822953	9734.10870846185	10197.60636591318	9472.156863240813	6390.367299988643	4132.801658316802	13213.390110287757	10225.53507113244	8657.985533596371	9225.700073679613	7563.466728947879	9781.42976801773	7452.562807336874	10719.451233662314	11816.985610676453	6841.588887531767	16975.257545287986	106.03870839431046	99.38853747197192	160.2779471358787	102.69121659198156	183.28790674771264	78.05587469739795	97.88090700543354	128.68055354632327	87.77607972750639	78.85967621375185	118.3962151314269	103.16828441642511	78.4474901023915	64.45364263979523	104.8425619261009	122.89920664080836	86.95241743501258
127.59999999999559	62.37230807951532	54.59562852472119	79.30208754091862	45.42654472799047	40.215311096132325	58.92572405359227	27.76159043960471	37.63857011563122	17.13543664121151	18.789699951271302	19.09837929956373	35.93697580310211	4.916020853867368	15.116150205725576	22.206939192583366	8.858940240298416	4029.430012884657	4165.282062080877	4848.564779916135	1069.3423551638834	539.1669322746407	2326.0795615002394	5394.340221464808	4149.578512254913	1139.8515002512063	3125.1536015135007	963.179807283915	0.0	2161.293571262546	2007.3117779070133	688.4633443929174	2823.7310102318183	87.00043756279112	46.76033978278821	101.47442096265563	48.57780160976072	80.7448254425919	40.46765946006594	32.86568896679604	25.583504655917444	22.273639396041833	38.17954061613131	41.77090256347345	50.90134231003479	37.310312792064515	42.3801462899492	46.15590257799126	63.83713720171979	17.297880906134797
127.69999999999558	11.550030304128274	16.77895216581343	45.17088566334148	17.92701078422153	19.409212071976512	28.731461331328426	0.0	26.851498568902898	5.003213130491187	6.709622962341894	4.201184910831604	14.874415367752198	7.215614220372643	8.65333509279886	11.5855342279093	1.0836583729751905	2068.3728530376993	776.0421951516909	1912.3936979214307	0.0	714.7078379896054	76.12451769471731	2504.8287246799573	1538.9614064489624	0.0	875.884811995074	0.0	0.0	1071.9489486608645	370.0652575888171	0.0	335.32471607042754	61.433605867680534	46.63513482957174	61.76641018197052	34.780896978112025	16.883507246355197	17.73817661626488	19.752113080291235	7.382810310099552	17.48454721160745	18.284577958390393	24.28675996497708	22.701228807135955	15.085197533887746	33.021612320763545	26.868074582403125	23.768276677896495	0.6252246110651131
127.79999999999558	5.491884025285283	19.12204884016113	38.45811201572595	13.872386381592895	14.069245455396612	15.075847737939965	1.9125169821894845	22.605733464606754	10.345285983015916	7.478174999912951	5.040881091143844	9.22918827072591	19.03532197548405	7.414200679409551	11.321341075041397	0.33187474349659274	772.3820376982289	340.4946457697394	377.5667425357968	507.745779485639	1953.6535789624936	60.57365725574294	1038.1014906102891	890.3488398144265	131.7273971129504	551.3098705595113	0.0	0.0	461.89904661237915	429.5814701704196	402.3487077620946	91.76553648619783	36.208116461775504	42.91315702346519	25.070927581183586	34.17459043615823	23.55297766359109	8.700571179832409	14.923456062896202	11.949671695113052	14.127206968505899	14.468821328527724	22.080255807681308	14.817330567218605	9.797034303167935	30.35611902679391	15.279981798667984	7.132157102464132	3.8775109189022743
127.89999999999557	32.74253843864306	30.155260641763668	46.22101322061779	16.36773671407302	23.110158927119233	10.961879068307818	7.671436956715119	43.1959128625464	23.622474377815916	15.628028641964189	14.662190437856038	11.400003670934224	30.029279848057044	11.61018728595151	16.727767955816013	2.4917525301118983	395.93805582333897	797.5618938170022	733.176449923487	1539.2767891215617	3225.6036420189585	768.5182734366542	848.4378200115744	971.2298217939857	1324.6475563785264	1869.3892932696315	706.5161405257543	843.1918465976108	184.11121953999157	1518.3292944135126	1134.6492642865658	331.7918879389264	26.56138783291959	43.28038137705772	26.152113578232175	42.876713746885045	50.13453133836447	13.397137526574967	18.860398154887882	34.43094684634054	15.524379746157996	18.774941461458937	22.193782386822352	11.431335860466284	13.91637179989109	34.301287920346525	11.175851532972034	18.6389581982323	15.328753659791222
127.99999999999557	78.67942136557477	48.8269100306497	77.95748194809038	32.141678254590914	31.557372859942962	19.27238246095135	40.73230290788728	87.99403605090104	40.089856873186825	38.8587625090508	31.867709395618217	14.92750125143096	33.43865987430202	25.25059249728533	26.071977425479314	17.447293501351012	1448.7673422993184	2040.7064861093024	1735.376702446403	2582.729249761258	4262.718441791997	2401.3525017916218	1578.8899816838561	2112.865319883983	3875.065459650093	3650.4284411941526	3239.481816720666	4436.036687241134	1783.4527292501893	3697.57515769578	1639.6229531429794	2167.0625840105654	33.81573196041276	51.44099792431097	53.9854468133112	42.64830904466883	61.35464534240334	42.23804876283356	33.087912487217004	53.76665149012683	32.45511143468525	38.25707198019211	41.16337979538542	19.73204053494509	21.49430364079193	37.4078942886754	19.092698053186428	51.162656904515224	37.65043924619696
128.09999999999556	118.9681675748507	76.05357251323244	108.23184328863496	68.84994929433643	31.009523748886874	48.2698053670699	93.65448142860932	125.88754875650277	58.96337595026437	62.64392242485323	49.63651012254406	26.45217737452918	32.44519189259474	47.96077824749622	35.613956246001806	47.72646360686381	3475.9394873849465	3520.091863016752	3413.826539981525	4218.403085516193	5013.7768813980665	4267.518752313988	2540.951946867893	3826.215414608679	7633.976962870313	9824.203823873506	9560.363933567787	9698.967069961614	6459.206243872383	9495.168843487536	4168.335019525076	7073.828262330766	65.69845808250082	66.20530304553283	92.80395572432649	58.6813237538804	49.22479020398937	85.66216010278659	83.23608985519368	65.26519260669453	68.23073851212683	65.60405081877443	72.98147490072101	35.07501429278314	30.76898071062842	38.65523127771784	36.95552778494765	74.95889050270115	59.1447421453466
128.19999999999555	125.97171680954332	103.83168436049336	99.2243532809483	116.9274018792253	32.46023734861339	86.5142463724434	120.84271275659242	128.42460669303566	69.6743936498553	65.3107107604167	56.046087104492635	51.91083605587347	31.71886446692185	64.73179566660457	45.30128504215881	81.89837077515838	4991.381185617482	4762.889985353336	5218.003702332378	5879.545554125714	5684.955117380201	5219.92488484418	4274.068278599732	4787.37017111311	11822.519146059522	17202.60362242406	15913.533494285919	14032.858986987849	13433.592793297807	15314.8728157892	9650.318597025303	13228.568252966958	110.50249610094185	100.40552515513431	120.26809782970071	97.21995964056053	37.349203323780834	107.39608620828471	167.61062132632466	69.24915291917695	101.02076666553582	81.9340486241802	92.58086145484629	51.59524499593133	39.098625485218264	40.084734004533544	55.97025685490078	76.8472626104303	77.70828182102927
128.29999999999555	101.69676002926057	112.81793225378252	69.86874119270513	135.20803267914133	46.44911956610629	102.64827320742964	110.39726514159756	113.87681958593832	59.7828146522456	46.46114180732285	49.533376047439184	77.07049987033095	27.860856688135158	60.596300110565124	47.09085120769815	96.88063957323054	4903.6974283092595	5067.007626112	6613.5405858046	5858.721985478233	5278.465847670642	4546.287281381578	6274.964334581507	5013.086803298084	13107.002897684086	18032.85955072642	16304.226240584632	14745.386979653744	17136.29645912091	15281.012197380836	14909.055651882443	16121.905013752257	133.0049666103201	123.1203696187834	115.22277276072671	125.07615308343554	42.83316208355814	89.40914960934455	210.8011880491002	71.67511502111954	105.39129284302835	77.6550726246203	86.4086705819641	58.22286193718643	46.23115936834985	36.80324260869968	66.03361036736437	76.21341880665624	83.47907221691855
128.39999999999554	64.89615549706633	88.77966731912093	54.05112254676053	108.1543391642037	61.163147501677976	78.12765047138144	81.22021950982887	95.65980353084827	36.830437044125496	30.16722130941156	34.82305832235366	79.11737563315654	25.29535110981818	43.358619805101185	37.71211704525209	77.960829187946	3465.2071685393676	3908.7952323232394	6738.745773441332	4065.0089148414168	3513.053481086779	3007.0275468743375	6403.495334019961	4653.699404588239	9464.624966564079	10947.38354485715	10805.885562033469	11293.650883210445	13571.599875428426	9384.804820531683	14647.275336202945	13014.1414874463	108.33456310162113	96.54248747640634	81.61089569522667	114.11419054847339	58.39825482201438	52.414252457571976	165.10519459290515	80.8433459756083	88.40691830869423	57.09586588913207	63.70287228769266	49.75021858529205	49.749143889942665	32.054328479303784	67.49056362976606	76.93898820901062	72.779086600144
128.49999999999554	34.61378532215983	59.72026732423959	59.77312997852256	62.45363025804998	64.98142917684272	36.85742024851796	50.11492305065154	64.73562650714953	19.423016169193588	27.42419248382403	20.854942123532865	54.669203084937585	30.942843815025885	28.972924129720777	29.848380990303955	40.53767582287467	2204.419879728009	2171.631511766975	5355.700598109491	2391.3631716481827	1932.246282784913	1740.578312861007	4221.753964121374	3780.055877840228	3980.6231455508646	4103.725149280442	5338.461118994417	5837.4516434538455	6247.639342346038	4196.326334189622	9612.653503547339	6742.910298618981	67.65671913270741	43.27575786253845	46.720689784112125	76.3386452701281	66.65437735967505	25.493509885501666	79.11937302157767	81.7963999566328	68.07159590253808	30.71178120179565	37.57002079314312	30.870550554944472	45.40722462887194	34.415594878765546	68.12103531503044	62.882369417792034	49.75784921435994
128.59999999999553	18.875345872337483	42.58808909575947	57.05493132640272	25.15403006424013	67.49741754111679	15.843844644480738	26.15984211283844	26.876252206081176	12.973457720338063	26.98050980164277	9.132318463622756	25.2632301972355	36.76994041911827	28.470954318159464	26.605464328885976	18.948134077255084	2117.5121477064185	1238.5433509109596	3205.8309005178066	1715.5982358507904	1392.6916811452184	1362.2732026351941	1646.959399530909	2438.7247296962887	1090.669308995041	2146.6902286042814	2979.0789074166028	2060.4355555826114	1285.08784484793	2494.4028915382755	5246.932545038813	1839.641356708928	45.42726158875353	14.976105712382271	29.77533322881493	54.330908538145465	66.13848320512555	17.633288027458864	27.99083156673225	58.41011873743931	47.57285731041674	12.006484810553143	21.153269659325016	15.207019785813017	41.252286075192494	36.27217086492335	59.25915268524832	39.91967825557352	26.371458215882257
128.69999999999553	13.047092952658973	29.341728700170904	48.5377820718129	11.382976797655717	64.82155816429525	27.65163366836306	26.546498886974504	6.919208837940505	10.133321042523121	21.00959407456216	7.481328950186022	18.040672885568586	31.09603622990848	37.10447043144235	21.464994052251953	20.209942146599648	2825.5694822285354	1799.0973989904023	1745.3958052216394	1710.9781821260137	1703.6628369944324	1831.811427144668	692.4398291404872	2373.541448167015	594.5416148945039	1174.1939499701498	1477.889431596155	1709.669274484626	46.47997794503586	1819.1408687806615	3182.6601768244036	70.74375497801715	30.10302756184606	22.14432921605735	19.050689045535567	50.21991201107607	68.55983141294382	27.935017082969544	8.884121895340574	19.58148453603727	30.28053428935673	20.757344337266286	20.84574511094076	15.527251749309615	37.30522872963046	30.78740114669347	39.038262420514585	28.877425758266224	26.963256362216292
128.79999999999552	33.12724164849758	12.643248103838383	39.15603401663786	37.68305398737669	54.084228343351946	57.64872269112296	59.0740544210242	20.797557248184724	11.09760166526641	24.707897623906586	16.271636246588365	31.291311609207423	23.154591873746547	40.72420645841965	23.402941483944122	25.985428434334953	3244.663508186177	3606.314277616275	1922.7265718611952	3210.0189721512006	3904.926733738241	3309.8092074366864	621.1916281321757	3694.7239171058477	256.185898996611	505.9560594809851	1348.8748959291393	1973.9383521554037	0.0	1594.778874063125	3649.164316760845	199.43391417825958	29.212177342344187	27.26089071085416	23.942400364168442	56.455862830089984	70.31053869405898	49.43159825470378	27.430209319821554	10.27593158108173	58.81664148066476	45.268732752423816	35.797139504026056	31.80646896324582	30.27189634548308	27.039927778245367	43.85475288217978	31.496234360393235	47.28574880734331
128.89999999999552	103.73318967413024	35.56397185955821	93.59439874619994	124.44651176215993	38.8101283257687	89.08358955823688	108.44635689351718	52.23050635261017	46.24768301926093	63.948979468859875	41.11328298895301	42.940767911433234	36.982041914334836	56.248877266027954	61.936299079089245	35.64614150901737	5188.05243019463	6170.339234996041	4576.336811498514	6346.984173844692	8957.916439312794	6533.102462860121	2348.627382920952	5745.557201178229	4485.010735277821	0.0	3242.3770573840334	1780.7380790977666	2022.1861770271994	3083.6397241262853	6212.891561090987	2031.0051456155259	77.42226028897844	28.917302706510025	84.61040617769503	76.20525542413588	87.77422474909932	59.27560915461009	73.38796893647371	83.4000579159333	126.74291297010731	74.07327767607123	60.96702329773569	73.75862516100635	25.7064549945802	35.38955925592626	89.8146546192299	63.956217752412044	72.1204740147312
128.9999999999955	257.1671847314368	156.19314940744397	219.1144265478088	215.46526564460933	36.14661979898	132.96585158539432	183.90055445278554	116.82819918279775	146.50026573714132	151.4130230404634	90.63231011621585	79.75801834443202	72.63505605565736	102.68631496121584	165.03711906040823	97.60201213393107	14428.799842277464	10769.526098990957	10108.897644517763	12719.792296268906	16891.4770307112	13790.101479222287	9127.461407351924	7941.987493423803	15293.83471359493	1797.2258138747202	11753.963530716674	5966.42651771788	7963.977134809363	7295.907817972171	9387.981509647696	6153.075481946723	241.2350403136533	119.58378567663807	200.43199582807796	115.62460542536614	119.42727054932372	105.63053019925825	172.3553843583909	252.54802572763492	227.94317700462068	103.51570239788813	80.41570592806404	192.94594627198373	43.55600061106556	96.79980003592061	119.66704154237244	168.75694063331113	103.82949765586729
129.0999999999955	500.14955986718445	429.03411279854174	375.97928724620374	254.24765035214128	53.83059460587808	203.37496085181397	307.17213512699	292.89448886858315	286.7522527356292	252.4949739832024	182.5674204622111	175.95806671990223	116.42807793235137	189.2511294107462	295.641894704897	248.83276104361028	28171.668742292102	22740.581208223102	22918.556011002285	20455.03912813106	25474.297795191567	26263.650501777942	23473.946221046594	13628.744971150283	36826.56540603258	21363.20137642358	27188.664200146955	23026.747154714558	24648.41944655509	17548.24741229508	14639.376642237707	16911.40172097746	512.2276506972933	459.99840797559773	410.71718757513804	252.92874567021025	179.31749843076014	222.81913578217964	429.3447709420568	446.83870963286483	334.7728535905552	203.25562283193116	137.79967195741492	343.2050753527026	110.15644284679827	213.8435324269597	129.303318969149	309.4346678367863	246.10164216007513
129.1999999999955	642.1107129938688	664.8904142554603	456.8256035665718	250.81330543269328	92.3772785996053	284.8993180733505	396.67081155589284	478.29267594238405	371.47023499501705	295.87385013797	283.1563783714368	266.9756122946455	145.6508876176741	253.845182181238	348.9244631022967	373.83952164920436	33673.49897513831	35256.16025401851	35319.74394923205	24489.580923166097	29895.25740281755	35103.86520957845	33438.28555648789	23091.783247841355	60376.94187518109	51879.71208332266	39207.46585787474	40561.91568752963	41789.888218825654	30348.760929549022	25338.784593945413	30439.24558728603	680.8957667845596	785.1026469645104	581.7977251941213	460.77844066007697	236.14852740294765	346.7595643023747	694.2924151035135	501.36941671277475	398.09506485615884	345.86396876372294	241.81818373637327	366.4757326957212	181.32639010610905	267.4755186124531	192.32003525831396	374.9511621978735	424.193780693915
129.2999999999955	536.2501432055534	623.9823418436185	407.4047041166478	215.6540123800622	137.68559681924864	294.1175438109073	353.11466790333606	483.9788843540689	326.50541985710595	251.26689639797854	303.5501604446668	244.08181921643057	150.53046143757888	230.5773465222409	271.94642889113663	335.58344227534866	26175.73119124642	33870.19362818809	33230.40227710379	22461.550730564424	25850.77020066564	30636.58702555089	29367.59114322239	26851.099568029887	63058.91343190268	59820.90766455802	35876.18460220591	39520.73406890307	41046.96201210361	33527.15637694585	32196.57824754252	34588.023296155974	573.751103350135	707.3795489416964	524.2443590256175	526.8393198304749	249.83687328383493	351.7618186383798	670.0032025618458	373.10618165753493	370.55230562649473	394.0028132634903	302.30062907714245	232.77162116589935	191.27077511377158	189.4239932169323	300.0306406098905	322.00013564895744	439.92500925826096
129.3999999999955	285.9086752515227	358.1985381362121	269.0999095958097	169.16555090023883	144.52812549206928	204.8137883252934	209.49491232579817	301.02301793115157	197.3516611312709	166.86067426248835	221.1946964214974	132.6029777594158	136.27765198858796	135.92695097203398	136.2243593623505	172.09387366315963	14333.833509532047	18612.785760217295	17772.808643633096	16209.033196342223	15591.308647035883	16615.51862377016	16728.394408323904	19519.47921301515	39760.96756716752	35317.07011049148	20277.878058759834	21701.918044023827	22767.06390348609	22749.516363484847	24841.965102388644	24449.835445273497	314.1423955258792	320.1795265982217	280.9671165526283	355.62283768023957	205.02628452885963	228.7333812431616	371.42758780238637	195.7420153354121	259.03706551267004	287.0791105940793	239.1998614693122	89.43850934063887	133.88630094257545	85.2404661148511	311.4049139223428	213.75585714678553	268.5684686995099
129.49999999999548	103.58515683136135	124.85281521122866	116.81559354012781	132.51830815261155	99.26517629891798	89.95955915992481	98.32280920436858	118.82154793551153	81.39033192852122	95.93760572725888	109.35483544848749	46.84749438562221	108.83611529848866	47.063721435661364	43.900768354975234	44.766857272435836	6381.566007419423	5115.322332458685	4523.706203309029	9530.521596568678	6675.157555944901	5477.758463514238	7008.177509123254	8090.228091768473	12306.178013994562	7809.898966707264	6706.545180278078	6306.129449401166	5919.665996295772	8179.202831663358	9984.95453020743	9996.77476438664	133.05131710838583	44.56691933649809	79.86132511277772	125.78601705693843	123.9301004666452	93.24816717845964	123.25946198290043	89.46554908510217	141.08563823494242	125.87997395211742	111.63574576684826	42.000757155821994	64.84801152486935	51.85207062009826	188.528284899989	116.52907910014466	90.24342964226314
129.59999999999548	36.14970608982961	41.35777904967236	33.51633807066299	106.43854798048882	39.082762835827644	29.737187465784796	62.21729460621026	46.86498111837724	28.519360875697544	46.67393772068154	42.09962389317566	20.949840525554347	73.79713843020919	12.89029518036713	9.602859727123159	7.7512090684443375	2360.834231924992	1026.2814189295011	1454.2220131276877	4266.553600380496	2097.105224800116	1570.726772065642	3002.928031261959	2114.3415463667293	1432.174267522855	0.0	875.0657815467031	1542.3454747647686	1269.504198803128	1338.0227424882275	1632.3185155240783	2575.4830246369324	59.79601829817791	3.8576456225315567	29.281220007841604	31.669348799132578	63.20730204643836	25.647694081800793	53.77768949404638	48.89485745462277	53.53688501711268	39.678853768378794	33.8188086456528	37.10940824756384	25.50338753271375	44.36974149516973	59.53067183542457	47.381486423795515	23.753631498034572
129.69999999999547	3.591650389159957	7.946096568904159	0.0	68.24103123536277	9.665199064765492	20.97322730864835	42.55831094526112	21.754930088343073	14.850787920888598	18.40271719239624	12.623655487405568	17.04262773017951	38.79774454395568	5.118836713182704	1.9306143411524517	2.5320296219613727	753.7840644484261	328.22320640891047	907.8216885192387	1889.989035033519	671.7428448136874	657.7886569725227	469.6789467834451	708.4966956241382	187.25083625874584	0.0	42.384825703182486	282.6425189019867	405.63183338415735	0.0	539.4680553268187	523.3661287239291	19.2916311801814	2.660349713964132	11.615805420831014	21.079096052929536	27.94552871351068	20.153917792408702	32.902165474081634	23.750011497569062	16.14074413723416	18.16300196805727	8.902504047854062	32.11481762381595	6.662265586583571	21.78689440900479	6.71180126219833	13.037098152912	5.403735907958239
129.79999999999546	3.686232153853977	9.785020642341129	2.482464239566441	30.31710385381096	13.047888582855766	21.937583080614548	26.408638797469848	16.33940603441637	13.571304015906822	11.264374309131602	3.051151589157097	11.23811756237468	18.472108566267924	4.672051356538322	6.9843646476294605	3.8814355468843442	865.2634943768375	344.76231581518465	718.5557036256682	1109.2384546180392	667.4024120882467	468.86573988773773	396.98834116263816	265.2279994033827	0.0	347.16653130312034	243.33267412236282	578.9708594896981	555.6893031596492	106.50808455686999	333.97921806448954	452.77666342771795	5.511638827520221	6.843095457478952	6.620245844254123	14.218201167112074	21.005399532050713	20.8425764472405	27.77999930864142	15.724785793715972	7.961819286366852	27.9908804337164	8.98917372477169	31.07186734119838	2.9613222003821593	13.700657978574055	3.4482751068780093	10.849317137270278	5.8892044294911505
129.89999999999546	8.554797224250741	22.963773911017757	11.309548760136344	28.599308477838008	25.531165211902117	25.806954032206995	17.618237142587624	37.66173058799848	21.231256180179294	17.30893951011562	7.117431113591984	14.594965235385619	11.169204039193701	4.5319952101850145	20.94549455893697	11.533753015125201	1355.0130581435567	708.5952555437764	1323.2143905238265	829.2151223645084	1059.5238686894313	803.8444732412291	921.4143230315714	468.6264043161064	148.55164757323138	1299.3548772088402	643.7879194386668	1170.6722601432966	710.2676163422242	316.351831271064	333.97921806448954	852.4237237488584	15.697341570879892	22.30123783365356	11.793705439244869	8.456741767365314	22.980124225620248	24.980309486154713	46.06595117370573	20.295476642007994	17.183060731972702	30.178744049883854	15.707401261116042	31.775864466439373	4.480245646373817	17.97853577191228	11.67344954014241	18.323298195129755	6.7201603706227075
129.99999999999545	29.990464440813803	39.0517611250754	31.716849125754244	39.3468062510751	34.078428893035216	27.10897510580496	18.30507154400224	86.59875280437342	34.291172813168004	27.01283999215119	18.325716399087906	24.8464316289821	12.218827237997367	10.85582746027696	38.07835825368275	31.531203517231955	1985.6944329953942	974.6568856943726	2775.679219578281	1255.4740926329744	1305.201365140868	1860.357118017417	2120.0932964215476	1487.2700681371125	2149.176643010735	2001.7372101111862	1478.204776325506	1916.884286572769	1131.1176035270435	1529.9893043665186	940.8612275658141	2144.672948892545	44.24891244548507	45.26846154445875	26.43815102625623	13.351354733585607	30.143123482574126	40.33242319592676	60.756702344574656	28.369247540224176	61.003126082971946	23.16821274108365	22.374988863435284	34.94147711012401	11.269461261990402	20.892677368969654	32.87691769999895	28.619546303965514	17.643502884286807
130.09999999999545	105.93806813415654	63.066029923272865	59.74136371804988	47.37649378377701	36.2092100302416	32.33664544835789	29.972427634875107	118.62283988550627	45.9405784190566	38.27241249569906	34.19021591532661	32.75389436613573	18.992733348415005	38.62181835793252	45.62906964063904	59.76216406808617	2609.4223977174465	1775.392847345934	4102.667271182532	2503.517503460435	2430.7041192786737	3143.1118809264904	4603.019804920377	2836.5558588141726	7608.058353010553	4652.136759902435	4189.052880468156	3302.3621323811317	2830.104104774286	4934.115777412603	3608.0103266321717	4803.682227204405	77.815045077923	67.00159989479894	53.57606202463331	49.65751044547798	37.25437120291962	56.80153912324254	69.26688725654543	38.40099977474037	134.14739975356397	47.67595787944595	35.367394785974106	42.32481565427015	24.583305431653724	34.27540329870014	46.028685132056935	48.89712403019464	36.987678485594124
130.19999999999544	202.99511955870014	99.46831699985293	85.30350953240507	52.42217754942387	36.47942082936361	47.41137642344009	51.387255128064524	104.5743178073821	55.72900621200265	45.28066138217009	46.56468057359098	33.11890986343679	23.9595576716799	79.12322420413273	43.56151527109953	74.36705142395708	3108.512527719816	3336.2018630495777	5071.673511228151	4174.569662864793	4067.892217842828	4347.008437202881	7020.138164883776	3790.0173532150525	16658.802250463996	11298.28512358918	8714.084576966558	5997.069820259899	6523.6271837269005	10785.652752287795	9551.904122865806	8302.575728689055	102.23346045630058	81.27556205627904	83.95972713551257	89.50255604977959	55.01823732423389	66.6681366641594	83.37420963837313	63.5586317775669	180.52019299113465	95.4384063450607	61.90015257527051	49.318789638063876	43.9894293583118	54.309933678668806	42.72796510667064	75.07150694436433	53.37044838398038
130.29999999999544	244.11144045404902	122.21005796735503	91.48826897146536	52.33552464324713	43.079823821786405	69.27956118439553	68.89827667936487	80.10951747314307	64.09808413094585	45.36414803624434	46.012079370028616	32.26210252694154	23.541038088588405	89.42004789282011	48.788018743013964	61.66374132653931	3792.4650299709747	4133.39923497025	5185.154463486516	5030.5531635625075	4303.407842686	4891.737927065989	7179.580041760757	4414.379805697368	24177.964172139848	17163.72889115011	12626.048484153413	8433.81491125784	9960.67531978269	14613.854308579292	14585.25465784141	10046.289637029568	108.75741273126003	85.95575285019959	104.09352528878915	91.91754605309214	81.86341532814835	81.87427610577758	100.16440107213604	96.16764704735715	156.80690249466278	115.76269988441264	89.0701344227431	47.91423461394203	60.82865683968193	61.717353131384	42.56407375674343	82.31817468436196	61.4320277522795
130.39999999999543	201.0725537482976	105.7145090797085	73.6714770251739	50.49927560816775	46.97773902120984	73.36392748583938	66.51625616775341	69.5884182138547	63.98849536963381	41.06059893761153	35.368135626266515	30.429927663362676	26.158827616070926	55.69514115933333	61.5724135421933	35.135192399181385	4487.835212369441	3688.2994923285883	3928.1210904337895	4533.309749040852	2741.016749328651	4647.823286404227	5020.984286391525	4877.12327509413	22541.926813028178	15588.693901673263	12512.515038239459	8589.76132827823	9754.207383616456	12497.99839338934	13186.727544566189	8279.662993267173	94.77553680558971	76.89168706062772	97.29438156650895	61.56396190296479	86.92954393335538	90.68476773807038	97.3302622945437	105.00338561426857	88.26697507392473	92.14256156584456	85.36514636253513	37.60330474862217	60.294404199046596	46.232943539039915	52.76584267854518	58.827028994479335	54.13974601464165
130.49999999999542	123.72509914956024	64.44048458254882	43.81699195656784	44.30287832853667	39.543855311673106	55.77990429289569	51.59655667929535	58.663317302272375	51.515857203748546	35.41638874039536	25.367526099643314	23.736111396901663	31.755727197909852	16.52802710214909	68.72428004499918	15.66943155669726	4424.426083239954	3479.156141654909	2094.1184001305323	3197.730435767946	1246.4823287989338	4285.961631356164	3000.800432037059	4704.508027778721	12618.525491088312	9476.962663051758	8250.631179589269	6742.236231045018	5967.79624635687	6888.629520280198	6788.82758612043	4887.808876147381	61.55535997663104	60.21109823638032	73.25564282807416	43.75289520564759	61.33199541533239	72.56052899019284	78.14963757159407	86.13109171100028	32.30184665754585	56.41207611576408	54.43885320201772	26.717929374601603	42.47192260689961	26.650457360120097	53.486306917858954	27.35301153479149	34.388275719397086
130.59999999999542	58.97293106535515	27.24792530842515	19.004179517730936	37.39679506095375	26.085007432085884	33.380693440319035	42.22111977092884	49.27821401236224	33.801915298067485	33.05261507061242	20.739137511203058	17.09410371886128	31.65558184888186	4.753242717160507	63.32168104048429	9.61471815120242	3596.333002070083	3653.2530926541394	1374.5395340264438	2174.0501353573686	1196.2576780888337	3930.2307335042074	2214.7146405518947	3637.894690105764	3962.46930921733	5380.922814502874	3479.0929546491107	4399.687228922624	2064.1797560307928	3027.453999096926	1800.6290231757887	2745.2412617337477	27.068431651372002	42.42343759191637	47.154929889070814	56.244835244470785	28.60101418184595	41.236705256573146	56.15363807367916	60.678799491696196	7.273005355796328	34.26823432599533	27.538539153244024	28.40361658146111	21.07350128458576	18.178277747458733	37.277705324098875	15.843202118232814	15.235686261421526
130.6999999999954	19.246463589019115	11.045377836047853	12.679878238705003	28.676012766383376	18.23250010706969	20.981205432770242	36.606974943510686	46.02828430030103	21.090003541360776	33.2728865643627	17.441730956157556	14.882173724196345	22.892705554244383	9.411309815611315	48.60132133342308	9.808292782085832	2625.817043437961	2657.4370014206097	1998.0776277524324	1782.5117496963994	1686.3865677934186	2916.227421506715	1825.8580305530268	2178.0377164427464	1903.3315339995725	3436.972145544351	1288.1823572011026	2271.804937754498	480.7708731935868	2305.9516329589815	955.3194085522466	1958.5746236924256	14.130328566388972	28.576468662135756	28.908455694725095	64.00495529191076	13.334816120659571	25.777999341262923	35.56529449648747	45.26453096400485	2.8655496716934685	17.015879202647394	18.746820608243727	39.341721257278586	13.146976671194793	17.680748950076772	25.270485715488448	22.445116572092022	13.115494726049626
130.7999999999954	10.33902676824037	9.986124337933422	22.392787168501783	16.753074121489743	18.968461187353075	15.842908094667168	26.102586589863044	45.947260241710765	13.418235472029274	30.60780683107277	17.41573702734918	13.769837694705338	14.7680447791392	13.595923040564356	32.71073073094911	8.846405257139441	2297.666514892832	1010.2096825848237	2034.042755727051	1794.4412757656976	1958.105702736207	1959.2958746288023	2342.4576819719978	1480.8856224324452	2952.937993800514	1964.6110280239218	1339.5350610712785	659.0408972823656	869.9158250095958	2266.3719630246114	1350.772825367852	1752.1155035915301	31.691618153319634	23.269682941682024	16.525961704976034	58.636311605401175	11.90603879344937	26.01360311268685	22.524495592433595	32.85100854986312	6.5990774045430864	10.46614021811389	17.350434651613135	42.14456001283154	16.88749632494549	20.765093262502784	23.47733940713448	28.85175690187755	23.133597854317152
130.8999999999954	16.604552233082416	22.379842975133176	39.70303075941412	10.91168722007545	24.207152220715965	16.128891688817312	29.76451624773952	49.80269908167186	9.307535283572204	31.419716314913515	22.08445482581893	13.36426824260638	11.480716082481884	16.539727832431137	21.579929648816545	17.533095391840906	2669.59601782543	755.2025582462694	1625.8399390839782	2039.2285742721867	2131.102460742775	2331.2435537832284	3606.720842669426	1690.0948876125947	3866.9206644548817	2041.8394758596803	1528.4402201542523	351.2958098136558	1726.4751483826233	2396.1552868316826	1810.5902438119288	1859.3407284815416	65.68169129119158	31.11886994384667	18.432432858646944	51.20632039455742	20.634188136838965	24.457628695545967	25.36223982086198	26.470448719595357	14.305144303334425	10.166736021327477	15.312268404478504	31.504770378510592	22.932616479760753	27.36039890017643	32.54891067297116	37.58198225732848	38.296232651929536
130.9999999999954	31.719949964706473	48.96001668018217	68.5286423149717	22.605261069915475	30.56012582507734	29.402829495655375	48.46623707947996	62.69198908098444	8.409475842660022	37.22832837824088	30.666871506162376	20.29791872440719	13.580027800899037	24.982600799688562	23.3936993677209	38.34347910051796	2893.377337572121	2197.8410802093904	2266.159669365821	2559.0493298692627	3345.514989099323	3391.756805488937	4689.679721220465	3101.827982314731	5022.861971185617	3747.777976623702	2055.17206136259	1296.2485026916333	2623.116332293505	2890.931501321339	3359.3857373130413	2652.8712164789426	78.85337138242896	51.632173372389616	51.94568731067409	50.84825970152461	41.67446975030186	39.2025055649895	60.39709015869611	33.927553311005	30.337806686369323	21.879849041209823	19.46534781558434	29.377188277490053	30.50260385220305	34.31225372901228	44.72871117232343	53.677795766630425	47.772543071879014
131.0999999999954	50.34671863226629	82.53705057575336	90.16329641774902	49.16557569580227	36.43014979227953	48.912315993619636	64.3975798961752	68.1018200767632	11.619175295594669	41.783162709450735	41.03535854147283	29.843547220096283	22.624690084481088	35.44975892568167	40.46267479580192	56.95344742241578	2940.7022667880974	3840.1806036747603	3533.478707439232	3572.000342878144	4721.602332888318	3570.1441323960944	4958.8348249388255	5713.215506038811	8181.597197537831	5006.486923101311	3806.65505848536	2766.0331341552155	3901.1565130900212	3919.4039143828013	5562.584100481758	4262.867375335001	56.74557201409022	64.88118021251329	93.71020077499509	56.25448889966208	60.7506948611777	89.7890479006987	103.63285097830337	50.2029664467649	50.31107503526033	45.227960303147356	36.22048120517909	37.96023704449989	39.95212928332589	34.02980848983457	46.371832418191126	69.78961593960877	41.14660875095924
131.19999999999538	63.85229902608058	95.53959601476886	79.0589163572307	68.51460664611571	45.803291834304126	64.85535472472269	76.64331481101935	71.55283623818822	29.742114119139906	41.113583202882914	46.53410544644574	37.00737248669329	33.13518742880126	41.68551668075478	58.13347299411955	67.84404855901673	3080.84415664047	4491.472242822457	3851.243886493423	4099.383695581443	4448.101254895504	3253.153167521396	4413.0976456701865	7736.547001421844	11002.045069979162	6577.28698945701	6460.397007944408	4495.847080926171	6199.0186061925	5171.609358953414	7122.836804784619	6369.958256687447	33.458663034489234	65.4737626618686	111.57669092116761	70.27833818284348	63.20570071374255	142.63847845543685	115.03420452402126	68.38593079742583	68.10477361068948	63.4138622006282	54.98828927271445	42.1643225429131	47.45361208415751	32.69146429255454	46.528645332909186	72.41218173096925	28.555303887741374
131.29999999999538	64.00166907707865	77.36670763764283	49.68850942004494	65.88856050630987	48.775182496161996	67.43178838019276	84.85030543108681	92.65186516638259	59.8487727078096	36.6440890252329	42.306458242408375	38.57758404203963	37.868858389544805	41.50005755314575	57.71432735283343	71.63014588094778	3000.9039617320404	4242.481993323184	3308.761625246328	3856.379486615426	3599.0286217718294	3049.461552018333	3439.3126435046947	7012.968938825687	9758.090080677068	7611.786252202057	7466.507812967305	6490.241945426559	8244.823763906212	5770.315891020617	6711.97687737976	8286.492503837248	39.90452438840582	60.80379043271578	91.1996286721601	85.82240448486695	50.88957297582515	148.95948953960664	93.05561778905805	77.76498179769042	79.6375185719214	60.292371954920014	59.46465861727432	35.69972425943561	42.240244550219955	32.203002613998535	55.45386727539758	66.12561651995816	26.552783316780513
131.39999999999537	57.434810153717855	53.47153305788344	37.1947594180912	55.39905155337486	36.46972413443421	62.404733256257146	79.83229362725456	106.6412500387168	73.32485180023146	28.53251241561739	32.68681278218184	39.857438830532935	30.740083451627676	33.99524401482823	40.58663296944585	62.18239110013468	2429.533408292588	3650.9952240178977	2980.52389773961	3359.282114377856	3731.4388804845757	2766.1658259909714	2379.9973733385496	4449.111774674298	4760.248613366803	6179.344818717696	5865.354620046374	7223.980565819555	7671.726180210107	4999.868030130204	4487.969382244457	8425.669678802362	50.41070919268369	53.49652341418354	60.86590864099932	76.22718720550112	35.755296839844	106.38065042512774	68.02573300881278	78.67681402850393	78.00297955033751	42.38628350286868	48.60371467650012	26.935562361419244	28.342812880607678	27.133122483924172	62.34777018449596	54.39847092414604	36.53965592380191
131.49999999999537	48.18750194904248	44.007398765519135	42.75600034014575	48.009900715114675	17.11623249445909	56.0242962854758	55.679113179391685	84.40275702552435	56.173376880310826	17.40382440118873	27.49462278437059	35.8882117752748	20.016228922512543	21.990161214911726	25.908748038793455	35.19899932900173	2004.9012115486714	2653.9691197838497	2527.7978552620784	2812.714960957576	4167.278080855267	2528.117320082877	1940.7254578193115	2659.4228166973076	873.7875296534122	2780.8884438793552	3073.100160688445	5317.53812489563	4776.825455992898	3140.0341725651947	2020.7175959008102	6195.0257199457055	42.74403435276575	38.098507313158116	44.99297350347262	45.66271314194756	29.98220403677745	54.34219180378694	48.228267113797315	68.52304155388649	58.9526529476556	26.87114831689517	32.400901057342104	20.09415130806645	16.453157032432344	16.572874269746663	46.278782709762346	38.75056396760062	37.894542615647396
131.59999999999536	35.424221966243465	40.76468072344191	39.348032284409854	38.758080822564814	8.682211781152938	46.96533029576708	30.572647286213517	45.117235049767245	29.912215070027926	15.743582751183954	22.362776938534278	23.638031232645112	16.400891529524536	10.607491812493617	18.179082244714216	11.432093070358842	2115.0199651803564	1354.2338741887202	1711.5844224747832	2177.959008600945	3147.7858316098054	2561.161145251505	2008.3068557428105	1810.028967578975	151.74393687729713	384.3300378979398	1329.4689097340258	2192.212642377863	1879.447770568006	1541.3447599152682	695.7294856354407	3261.4809249646974	22.54180327584907	18.85481415009344	36.509918702864965	21.104868166756532	27.755338912729272	20.108759138351882	29.091353002956122	48.11162514355685	28.735892473739135	19.269726301506044	19.855970682528884	15.024686844511603	14.52412491087278	16.140875335957848	22.18578667450921	27.475213330736338	29.679421463142557
131.69999999999536	25.42111664145698	37.49642571405634	35.56219268859701	24.556854315343784	9.949568584232564	34.259375416138795	15.932422957633566	24.173067512521335	15.531820964920259	17.55945800739319	12.699814399711896	13.06998632920032	20.80212187120743	9.713565261350958	11.317923772768275	7.3030587302678756	1945.1561509168619	774.6114169158028	1393.2226377389484	1504.3346964010425	1641.3281379992611	2502.225422879292	2125.497643542292	956.2320161847024	65.38593079492564	0.0	1160.4356211319487	565.9870795478216	588.859018868322	1128.9238868736243	666.6120650815292	1762.0836648605664	19.19692002802507	8.887598100208502	29.187875713915084	14.42852733782281	27.445357057047563	6.974358439025487	23.616909004697934	28.717460444707424	12.894041265063638	18.6051986710022	11.670443049430508	15.46960924876401	17.454064065249106	29.225662868929625	11.022761823393886	22.65711378417656	22.483905916678964
131.79999999999535	22.6970550605585	36.52162821832256	43.05245901319359	14.125010153605102	11.69738673273665	20.214643353386005	12.558895803873739	23.22392031507064	10.890045619981079	16.66660483749513	8.683939340882425	10.685668154645827	23.061071302147155	13.616235029295131	12.714515441405679	15.757537339141239	1773.308048068526	1066.3743947442051	1832.7661086903595	1334.2117368961879	1006.884081352084	2247.481430144168	2220.5131110967855	615.5132125310226	0.0	627.4797022579842	1236.9981994188431	676.1403357225846	168.14012579676339	2235.437648911173	984.0232440806146	1503.9562492264404	33.30007461405121	12.172440857011456	25.717686015848603	15.249569756389585	28.829495983767323	9.216150435898584	28.96160239462679	35.628752804648904	15.775884016003404	20.134514396637243	15.802899306214158	21.18578071000437	18.09237899109833	38.17832076936801	10.226855334165977	22.174030755985356	21.240603580666736
131.89999999999534	29.043043061604045	35.2357369272426	50.310073724252035	14.336892986336794	16.514495963892852	13.852669954655667	21.57119945483204	27.342516079778697	13.70336209797559	13.996840752751696	16.103778989883484	14.784757239848695	19.29399545591853	20.368897545226083	26.240121370025324	33.66168675085873	1969.2146034341563	1299.3594380586007	2407.4484646741184	1364.1049400272836	892.8704652057909	2382.149433211941	2439.1172949903853	1249.4239596703014	2833.8112250938575	3639.242366588445	1178.0902788080894	913.1563688714939	823.9787573295822	3619.8556821671878	1922.2493339540877	1912.1942562467739	62.2240445346272	30.423915054746924	35.619478175629894	28.30484491646338	29.03469584958175	24.478454498957767	36.12427888299385	59.5789208517643	23.56932191292636	22.213609261402254	31.825386887246495	28.07691616912986	24.801864202788398	35.64273987268058	12.69635360399223	20.6910036162949	27.260582372221112
131.99999999999534	42.426455643051625	61.03902228957698	46.48003479405316	17.430005930706162	25.03371634604595	19.106186123729056	32.288553083421384	33.81232756257311	25.038782617496672	16.676586847432766	28.75196473242921	20.146002408672842	15.683640010361277	27.707981278141887	46.27406339614958	50.08815300642222	2724.0864097478775	1730.6877656476556	2762.45176208061	1596.6418905842493	906.1972883771358	2846.1239426725874	2796.2178976512273	2136.128201391921	19992.027237442315	12256.964877027343	6171.152438592165	2242.7241542198963	3911.154940649432	4969.567776762958	5069.3417643169	3990.7314966057793	104.09581346304739	69.50981599152392	54.65442111276859	53.92790061133271	36.16887953429661	46.36633012270918	50.92414389022589	72.39095707312929	31.611738161953596	23.609087572047724	47.86708275810017	28.885048739623905	34.17128648079507	28.77116468681176	18.481392111734127	22.97810775322831	37.44595189967347
132.09999999999533	62.970222495480414	106.26381236699423	38.67716106167189	32.77309227498384	29.508500195600693	33.95358143976762	37.5499024497379	45.362500889162696	39.849403806592456	29.720566692112868	42.10937209323664	27.369601588426278	13.023611148781937	34.163378585947385	56.933702603084996	55.361152686074455	3399.0417308972	2999.8748650617276	3136.4644213443526	2177.84396731221	2011.9236115084711	3171.9174489483366	3143.6213000880157	3033.8004519050905	49404.30532768369	28294.792566664713	18458.43974044935	8772.165551332952	11024.714104732544	7741.828644655161	8574.553299365663	8212.02637048213	129.08739004016778	105.53588565747447	68.17930702878577	80.19575076025467	54.71435185680951	60.44218075001223	65.67454964643028	71.38391293558102	53.85805049302974	37.448862843126804	51.12658171633169	28.816104093816378	33.57575709551643	30.389837040749544	27.568628938822247	34.576514691816364	55.124624404487854
132.19999999999533	82.94000222868556	119.41594008942813	47.04861549533279	64.86087830909418	26.8010396545846	40.14018156222471	36.42015804576795	81.98519132095505	49.28668802923361	44.7069347828953	50.940775869019426	35.21255140742294	11.956330680883065	35.53961366293261	51.43577804219512	45.794206646306016	3458.5301264261375	4360.964594813699	3285.4190590385715	3286.6447681224267	4132.246469168735	3263.1284854643136	3539.5344697102373	4030.209493696243	63883.30322088374	43176.108280405235	28092.23540969959	17796.747617335284	17724.618331438523	13091.73754511905	11686.716401153064	11232.935867260443	113.5561386997202	112.1227077207084	67.61281712812237	87.24257125593867	68.38627598215305	60.980800995365804	66.94361289999028	63.712018923545514	85.02715641656965	61.289627266721325	39.20387318884445	37.39485538402272	24.03579535775594	37.18709340618126	44.77733501631138	51.865365516923205	67.90435342753102
132.29999999999532	90.4658521007677	86.89381042886696	66.23696946048847	95.77964388883352	25.876163132162386	40.21581934565249	47.24033482042425	119.73124728089513	49.5442822456002	50.976443093059586	45.86740724730976	38.43744327883086	18.397320954642424	32.07059875306036	35.60238025937569	28.94055392527832	3882.1436983590975	4808.084252462336	2849.0814831393814	4359.631476428837	5793.537898194926	3930.0014786206025	3706.3736196336367	4546.599866590664	46998.96327653723	41946.593531308536	24923.184881454254	20568.56983726853	18545.034550669803	16312.245924011044	13784.07170860962	11042.159102358652	75.77068683793804	99.75400017364622	57.312766097852894	72.50854810834029	63.912478241187515	56.975780608585424	63.39863149034749	51.38523261504055	100.93272167138356	79.57584044830101	27.732138389166778	51.75992803217013	22.25459552816235	38.90466848553083	57.96827762703513	57.82270465148699	71.77453670235428
132.39999999999532	85.17375487743622	51.858533199286505	66.48006907970993	93.28499753253801	31.067866091570583	40.46788310284114	69.95367933690925	109.26489147304032	41.90533126743572	42.412504942650976	30.677271943944604	38.56209620921631	29.600061035096214	27.370970060561913	23.969875884826436	19.320767141028956	4566.550502476499	4004.385303109544	2303.4698718684026	4472.823108672799	5746.7570486745035	5058.895418731126	3636.771250915143	3939.026915160743	18138.876863801608	24527.971573238054	13651.924620693353	15279.268955958314	13377.819031047571	13019.467358417885	12419.562643577276	8184.8193081406525	51.33790083919819	82.38600167751515	46.9862059198024	54.705786540111575	50.7298527823629	51.07975155488179	63.124055701116205	34.45086252813955	85.99007329957814	74.49530287778376	27.158076628361542	53.68436571519813	27.390647735156147	38.696665265551154	51.96920479779204	43.23121543221836	68.36212961432348
132.4999999999953	78.20482448311007	38.71099958703474	42.62085037673699	56.81306521299442	40.64495136854187	38.28411026832965	74.29084234935826	59.063091063578625	33.42477573019343	26.86201384862085	21.313398457743414	35.805350968802635	33.85613202994267	22.081881134709178	24.684478356584897	18.797924377619157	4329.18140173841	2535.6662442534353	2341.8337932954087	3508.83787348135	4305.30578194295	5119.933670581672	3213.942588031482	2517.4167451103	2777.1274928128696	7154.028678848173	5628.665283788299	8378.263073926055	7012.423721212323	7042.827833105519	7358.144380485322	4823.049461745411	39.197477988928426	61.52337088569244	42.12077775532768	44.74812066721148	39.00941132112081	38.9627548125746	65.63782079432963	25.53705525274577	51.40917668211976	48.50133068596922	28.58248649543659	40.68491890223967	25.017579056840205	40.550910487635065	32.786519481869504	27.491262540421985	57.50048964786016
132.5999999999953	75.12535970829396	24.539334964011882	24.339980125995012	24.663353828806795	56.84948331386783	28.797316902539077	50.537849388374504	27.054645036325905	29.0128287056234	13.785974710971805	19.549706585254956	27.795149233407273	26.71449988321229	18.295752607938617	32.34573900581458	22.032407304482728	2899.793380928746	1213.2292689854141	2601.586134272056	2036.7036205801899	3072.6298395004255	3457.2723985523608	2559.616205327216	1392.5151343215996	0.0	446.1327104812437	2510.707375132018	4368.1602935501305	2904.6118378242895	3373.212797832827	2198.006278580493	2638.0267694859567	34.90550670819903	41.5776000770151	46.323127606470344	40.51996762898756	30.641183811218696	25.008581194516864	61.83297980770482	24.54653259016661	26.015124635000923	24.647500032528704	20.236031185254305	26.11945194508461	16.385274859901326	38.244862288406296	16.96750306077539	24.580759663197554	45.7198003842325
132.6999999999953	63.699081771538125	16.614929719670652	41.1971369538258	18.337213572374395	71.89336250447408	19.1721714784345	28.162871253152925	26.302018308744444	25.413881743142746	8.229434753936635	18.673583005625186	19.380825252080722	15.403378329181304	17.417229483356333	33.778610528323995	20.19036156594774	2488.7410048935535	728.7622381950329	2248.578032360745	886.9962334467674	2624.2896026773406	1581.308818786338	1987.4430221359028	1237.4082209957942	185.27151267518335	114.56188396584831	1170.9763394371187	1797.9179471420698	1111.7539265663063	2402.665936236573	645.3680342056192	1577.4143504798171	49.55347196191831	38.83778354681379	59.99306609476234	29.339880492345866	27.32175439980801	14.986446616295728	52.00063061618176	23.672365304408086	19.291380418269732	14.476238646528437	12.063072701855328	16.563018871141225	10.917069026116907	25.646665712524022	16.022082424202566	26.186243249942592	34.013710638118255
132.7999999999953	39.82705326123469	31.503605106559117	63.33061071086359	27.486985634463394	66.60823517241109	15.644018919335807	32.53043627124895	25.06268295587301	22.330016020483168	7.5096097693965485	21.31863406028837	15.843380778274426	9.290640160789101	25.092704273621216	23.27912604102541	15.956285418904361	3301.4980347280984	1282.0950087462834	1925.2758714188312	364.7689361551693	2917.181245391901	1335.5483217759179	1926.2448510518789	1721.2763231570013	523.8147927937847	265.8686827229052	632.666895097665	474.6043620803532	1362.4147350715816	1848.6627125337625	1647.3069259585875	1925.3812270186622	77.31539743380726	54.86708737311155	81.87359121808646	20.960026458637266	25.587369914512333	16.31592113709492	47.86544660449305	23.182078222401124	23.892575470255302	17.593842742147107	14.911611528905524	12.873967603407086	13.362585549778291	12.730508965261011	19.722899069181327	26.21405271795767	24.35705976006503
132.8999999999953	25.025256053482714	66.86688694286215	59.6392194592243	40.162155096257514	47.76637376111745	20.97612895571966	42.61285248006994	27.918609242494714	26.976640181287657	11.922210340664193	25.17981573231172	19.379307489197785	9.942422819540647	38.17003990484795	14.92790681524514	23.41534581034304	4100.56438049951	2371.962643964369	2806.1612816204383	1862.3529291659283	3765.0816876604	2757.535678362147	2986.0649727454474	2329.935225813354	1510.3725638949625	904.8489375267609	959.0574892389823	302.94465006591145	1580.0687046990856	2313.2802211405965	3688.127879570932	2675.6866904652925	99.24843351652518	87.58825544650384	97.27096627311141	23.09646447297347	24.71357873777363	34.14158523540771	68.45230905799258	23.27574432163335	26.848812049984165	28.998293088836743	23.877478826361326	15.10424192725172	20.1297814025992	8.848846334317683	36.65023092445076	28.229588635735027	14.169108388664501
132.99999999999528	44.45241077768699	87.97054123352423	52.811707839943686	64.64873704669976	37.31578057768646	37.9178614254395	62.24336169842845	49.12354545152532	43.71172996576747	23.58598699131995	36.16795908243359	43.572724978341896	17.690785132848944	57.81452680621657	28.59377314283101	38.44119437695273	4996.898456564709	4121.720047169053	5339.391222517468	5649.647381155843	4789.775938491789	5156.87293151013	4355.882297936734	4373.132548359205	2975.1438772793713	3112.7112510410075	1486.5058961032023	716.4087525774054	3362.182212618258	4959.986626671593	5576.660938471801	4487.9580330410245	110.4773500799187	127.13398741341531	89.1305390017517	36.93094969060809	48.59357744828012	62.04317399156577	102.30367249504825	35.64135649490957	30.61115944753601	42.01905846107236	40.96817684710841	28.733714570948365	34.60697327633346	14.194282097979757	63.62575921757381	36.34831628436428	22.20299171744739
133.09999999999528	100.04812928860886	76.62277800856052	63.04379909690422	89.78669616934948	39.95933513112937	76.3759538936653	91.38074915012716	85.25622373536022	73.25318544475148	50.99784439648389	57.52072524858741	74.62629926559116	31.610086284046236	69.82466810596873	62.83073651364954	64.49923445690001	6765.598680496929	5931.505513683538	8577.342372938052	10253.929459644269	5310.378846611199	6780.220443117768	5528.924873738828	7952.126437630689	6458.170844615376	7903.708588560296	4797.391246632386	3934.3266462262573	8709.016473146303	8273.579185121545	7946.2328500711565	7611.595350510235	112.84520322775754	147.50941512633065	62.360602390246534	80.01456613302939	82.55739439392568	80.24663426664941	133.36141442369998	67.54483974692916	42.716498521232666	51.93712570365129	59.839535387911226	51.551055118783836	51.969956819141935	32.68626966122147	82.65717511710817	49.17101460567281	67.49501215005469
133.19999999999527	147.077117458082	61.81080770392589	79.09022519458686	103.14333137386058	47.108358913188695	121.5309998266734	109.7140338371222	110.22987686664328	95.84859807663449	82.38283663302686	71.10071681933415	82.13079109716551	43.85668223144581	60.18292157540397	85.66627004871344	95.71786976174366	8370.57253687277	6823.669567112849	9702.33530282999	12300.062380140364	5887.419011621649	6416.185244142127	6664.531077300365	10051.09853340136	11941.510909244063	12634.231778556214	10783.04387280113	10338.892607530082	14289.45953841186	10997.296237020293	11247.95074498416	10577.44019380643	116.22148037069981	132.54574514577214	48.854128385306794	145.26945634469934	89.24755647027243	78.52063574161929	170.64464075295595	139.72286366886345	64.71732098617677	56.51809738560412	65.21625293323699	70.15018604028013	57.453412955447284	62.421065009719555	83.66111045736017	60.878942298778945	111.27949442333396
133.29999999999526	135.435718593669	81.80624441418409	95.33642525211103	93.32008703498752	50.56245057295981	132.11560913623606	97.47446249731773	123.22892751367881	89.64433386697316	93.32540554113366	62.914755220495685	56.675219217397085	47.313442429125416	37.88041934565369	77.20867425377082	107.34082535898415	7543.662862766632	6452.156774269369	7584.1648128697825	9882.953366014144	6668.203337117976	5040.032080161234	7615.658695429035	9008.449902381995	15764.095986100203	12879.267345949402	14195.204456173587	14986.354610559678	14252.311767203544	10854.622046373981	12359.277720034977	10741.564290697428	114.67225930429453	97.88638671770208	57.69367971200865	169.32025450235827	71.48670042770304	67.43782919201031	176.30590034565677	198.87986717054406	82.00492282748259	56.454703521972455	56.573717879853554	69.80555929152159	43.12274520076323	79.72766869838009	72.99362955256532	69.00441537132617	107.4508309335331
133.39999999999526	78.53945892283919	113.75504092562898	107.49520141669277	68.8022440052306	43.90541804217273	96.97777130398492	67.03521211124844	115.41594870381118	56.739973137230365	71.28623289498393	40.366807361762355	26.419157888917496	37.5565281396951	23.547670185823513	49.060082147091926	84.17867373945643	4715.0009591461985	5127.857079610629	4409.282172470199	5254.226016748622	6284.4528514660615	3873.9103319521464	6914.974902269476	6074.040887948097	13950.02558418733	9408.598371198299	11292.823737429144	12786.76879081376	9082.542401508945	7811.097137648465	8900.103587025002	7606.435636157783	101.10298692544222	63.15698441290117	58.6413153402628	116.66535031695945	53.14297572898864	54.178801448369235	123.11479056693997	173.4056356796218	73.85225902584273	54.664259422287955	45.8192666580216	50.58487407697646	27.54496069802967	67.72905143662786	63.546253122586435	65.98661296749331	64.48931693241275
133.49999999999525	33.99660863558472	107.17368354066173	90.09808157767928	41.54320714569177	25.819117368526435	47.230756601058474	45.46752838488629	78.02318392938113	25.35278984359539	36.55865541544229	23.06109431452926	16.924570373698685	22.805500737049133	20.60083870756621	27.488936044713103	43.58701324928146	2283.015625260167	3433.9012581097218	2663.156721715591	1905.450282191905	4127.074887306124	2953.889881935859	4132.786816950863	3279.3926891979527	7951.426577141793	6137.914656975126	5661.046605705997	6301.654194277184	3976.749021655673	4005.6369806692514	4091.594467633232	3824.832658476154	80.58473680663346	37.378929804643	52.855864339546514	42.17166365006259	38.767619488388355	38.43587497663926	51.9354774303293	87.0398401696032	49.61803217626056	47.72170744594624	35.24589075054731	27.54460885052402	24.293396903699804	41.538251057552316	47.54173903565557	48.29819492935366	27.176415320227576
133.59999999999525	29.131744082627492	62.94697809324232	46.38821071506934	19.486421144825606	10.445898015722973	18.676752714105966	29.171953389434922	32.886498804907816	13.264282866728873	15.354096436729261	13.109669312338706	14.988442227795703	12.774113801702477	16.759183316387528	18.21709382610833	18.68104966405579	1489.1800468818255	1756.3798179231933	1898.941752773324	994.7459128798404	1942.851370218289	1791.4692895189485	1521.6647243663579	1131.5822890292275	3059.7848229655206	4430.538227541032	2201.777302365011	1700.700948771254	1744.3836320186479	1329.0747716306798	1615.98948747033	1796.1236358841497	58.49485935474061	23.584241322151005	48.365286020936054	8.585940817985044	20.46306901452295	25.594434663148338	20.576686183710812	25.008383913117168	31.84516858839472	38.40018743220946	26.551310357358645	14.309377843428566	23.099854081762295	23.857583657032304	26.31595391588438	25.917218461913837	12.918734044545962
133.69999999999524	38.009924016349544	21.093134205084603	21.776760599914564	11.406962393279219	7.613947180738359	6.485230186885687	24.635094263526586	7.411795932247295	10.611904085438173	7.027135161847283	13.253484184938957	12.334221486933107	10.888560242907097	12.71090893217728	14.452862651114575	9.340099592275882	1133.333727539722	708.2820451830025	1065.6912905705171	746.2043812896914	830.969328371881	1067.1327417363786	705.836859535485	308.35274070879575	941.0428891761856	2699.485707221492	800.7715251620671	317.42677401054635	1255.4362867313578	1022.7539975931484	1080.594304481796	1345.0781485475018	36.390211034342826	15.687331305656754	40.060163709746455	6.173256683009054	8.928282920674134	19.338963715725008	17.91445311673148	17.525248946833266	23.419022774638535	26.72912883323183	25.808942450852427	12.276948363509822	18.072550014580468	16.777208563652497	9.503693516081878	11.838172494967992	6.718495304931338
133.79999999999524	35.45731452386838	8.953711885271389	25.626358359868853	12.763534008345536	13.634137966462287	5.2734319863186485	28.94741470952892	7.4421703226344205	10.620848914002721	7.306422703110698	17.303972495476057	7.1596585691757335	12.638797841319171	11.246064365989682	12.419744754032388	11.732082230718285	671.7992628472697	560.906051557363	570.9294784879731	790.7158834898607	299.4336642368984	827.4887491859205	1068.4083080386808	512.4332005624445	962.1613504508018	1498.0352334042964	564.1281056701624	438.8638152519539	1026.5172764117538	1683.5294793647276	999.1067880716975	1565.5879289063976	21.220689530984217	15.58335420890436	21.49777730333637	6.792725908567779	9.467925395651664	18.626080763058233	21.28032837611272	15.570530793794482	16.487513853182197	19.686856714661115	23.5873587187914	14.207780537989505	12.115153348582421	12.359752112373561	4.816399688778604	8.409128409673926	5.060820520528417
133.89999999999523	21.224733947566456	22.931471812382885	28.36168295233842	25.012348653842757	21.024651326939903	11.301733774639374	34.99758130345102	12.903142955425622	9.702553600439234	10.303199640862477	18.787227442243484	8.028913413148532	11.935476491028703	12.285448311411878	11.953441180993861	17.68963115940397	569.9180491422043	906.1925715788833	659.9634731433131	1183.5027440304452	454.5296925921945	783.3078716939784	1414.2669401836076	743.0163765724632	1926.1367346552154	2321.251270185207	862.2646909516474	1267.5935106285983	1444.5999368250527	2432.391673367339	1412.7495439450345	2204.8676864944396	23.814157434303297	19.99951567617003	9.504018738133382	8.010742771899732	20.781108525501818	20.378167494568785	32.16756764208984	18.07342272079295	12.351606419824877	18.213171059691717	17.2209349221074	14.999987233488502	10.843313360942107	10.321645226751768	8.236420116295275	9.515413973519962	10.927688289778997
133.99999999999523	11.101672063884873	41.455154301669694	21.849598706078815	35.373124053392544	24.001753275358592	21.06626114025609	35.350961696510225	24.647141597363277	9.52380105370947	16.713420134023465	23.599384994554377	12.57496233975241	9.750438351283169	14.386944511758568	14.116508568561823	18.571580636227246	1042.5565924498626	1695.356668442485	1099.6596758898202	1530.3874852814613	1022.8720647617648	912.102946684134	1560.958939065309	1320.2798183949653	6530.141916177311	5233.293801978422	3662.613257868632	2631.6768958575526	3485.7421693749275	2747.553960108417	2634.013051793879	3380.2850158908423	33.8579437274416	25.428864130161024	23.19001983463536	11.192773055829335	35.44799200856762	22.27769034982635	40.641997109633124	27.027265900548368	14.968862263358679	16.368745892822947	19.041762362566125	16.642455756340162	11.688345893219752	10.283657822061414	17.505415830177952	18.328389732042098	25.860704570310133
134.09999999999522	14.229157665788946	49.25069964772945	17.77105408233292	37.784392617210386	22.612073364002093	30.618113111306503	36.27524888285867	40.19895470490061	13.93281670628802	20.842347055469403	30.241113823471206	18.532995792017335	7.928123905990184	14.780965352867957	15.000477867450725	14.99765347777882	1953.5838162881887	2471.332639789486	1354.7924186609546	1435.2328002050235	1794.729483670949	1276.73723295146	1899.949070004255	2167.317713473405	15592.906375539782	8278.56486927904	7943.586108510327	4678.601564588752	5884.84075032219	3131.456031259068	4357.539912863239	4852.076269384759	37.48718563834717	26.98111883100351	46.66883890792892	18.618779206234294	39.101038470177556	22.748404804619454	42.808918110464425	37.42234318503732	25.930909700027723	17.28828965408703	25.28598159995317	19.749370628821598	12.414354237574956	11.260532426811618	31.256820769214386	28.89717291336798	39.31449860233534
134.1999999999952	20.436582540044963	43.48869494315321	21.704338692404093	31.15488095801684	17.270851763073523	36.78684516112871	39.64741942608048	50.296729612940496	25.914724746303115	22.052686583945565	29.18167110810701	24.77313952764186	10.103453649016275	12.744385663457711	14.107423175758877	19.479411951640856	2892.9969828697685	2549.484498993628	1173.4084313464684	1307.4390329360547	2452.1069531066446	1908.7997613295518	2289.353413351146	2743.4468940111606	21633.778087802257	8818.875411876374	9868.206212620727	6805.795875319277	6856.978807307171	3834.064715667856	5422.74503830367	5454.911424072093	49.39677263445691	22.430055089910248	53.981984950900305	23.972402596576313	31.303696427963956	24.91822136053524	43.608637675203774	39.50234948350067	36.90089701172459	19.94499463439265	26.2725358743334	21.392539032363455	12.115854144311934	11.700994218678611	36.37434681829998	28.261567398807152	39.80613116242198
134.2999999999952	21.987802544106827	34.125619795896505	25.757612250982817	19.62002914006327	12.263172954577431	40.081808165682546	36.47027474574399	52.86751296890649	38.22608639432298	22.895857210023763	17.99252302228242	24.58559372244813	15.1921309320792	12.458029173719869	13.167238462002626	30.077360561330455	3064.3063713838783	2164.2470934607177	776.0197671492347	1917.5240504080652	2800.5947691080933	2292.778909623122	2004.450478518684	2546.1471551298737	19848.21977021469	6973.736246248227	7356.174504587716	7697.357895360346	6522.829847479216	5114.75665287084	4973.17716530986	5172.070130641981	66.98262363026645	21.39320617762458	41.16925186041823	27.447366507989475	20.737333609433676	33.958071102226256	37.71036431624162	32.125044504469706	40.470745227888145	20.32401537736997	23.692471291677354	22.199742158383277	13.058771966226853	13.965777191821461	30.005618649461905	20.06328020993674	32.73483011291001
134.3999999999952	20.066186839484917	24.82641614375597	22.64091976565731	12.942744714413099	14.640809657391747	35.8786173833945	29.87713862720712	48.2986803228848	39.00669587268088	29.159914320568596	7.686821119676238	17.540105338654254	18.73033068385695	12.809257571472745	16.378532666550573	35.903422293683825	2619.89369586659	2215.9653630611874	1061.9016350784507	2712.9575078079397	2675.033751765438	1948.9027534843462	1316.2805465850427	1900.849771246747	13898.034379402578	4645.215569352155	3342.103378391218	6237.7645016573015	5140.823798984193	5867.936475920251	3376.5890669527876	4244.767168396195	63.678448202478954	25.410767497417513	28.486515603268497	32.81754876994676	13.48714900047886	38.13172259105379	21.647642421576013	24.763059997781955	34.35281146400003	14.905003491829593	23.652077725006308	21.91702531666259	15.89937288425749	16.512791722588055	21.295622988091765	13.264179261333155	28.350617919507346
134.4999999999952	24.64941901904957	12.640971250815532	15.464733832102485	11.535454961657315	24.478923596609437	21.930934123579974	25.135216236705016	38.55107203483135	25.650895706332154	34.41522171222363	3.5890362690425923	11.612624986669818	18.776334867897337	11.616314367451878	18.42687220077042	30.47113059101122	2593.8865672735647	2639.098258228381	1966.7190831090998	2576.011804494364	1938.1893647081624	1749.8252904239139	1297.8162054285124	1775.7537850214353	8811.698061025547	3267.029811047356	1088.4085813975428	3380.4447654099054	2838.900510893712	4674.745752581136	2030.5330871796966	3016.50008341118	37.55401177483725	25.985212185911283	31.747632075933215	39.864228621667124	9.881779906598235	30.485059800739055	11.200248894482083	31.863011860320377	23.003438152848666	9.402864386082136	24.375303905822978	17.26693063250438	20.6011990132938	17.67165135315058	18.252952211488353	10.177464383941894	24.969027152022374
134.5999999999952	30.168081558598228	4.4084929024265	11.797612858637446	11.685216691029348	31.294683528916867	7.641676449299477	18.559386840225493	30.800051388125603	10.13346640634142	29.952989744939174	4.291724692797811	10.294086872422978	18.23169126321962	10.303364526459324	17.93245738083163	18.293496358043637	2734.499464843278	2644.861890580002	2332.9857926775835	1597.73393613664	1123.02131985957	1943.2998446486836	1851.5562619707352	2131.737869039927	4406.050722563222	3016.946155181044	328.1776939661449	1140.6926029986341	713.409646799541	2355.704415798609	1447.0043485930162	1462.0034064228173	14.62662589998363	19.41378909247562	63.76922507001861	42.46187358864122	8.702251945955329	20.96715256677144	10.492782340714376	42.89381114957549	12.284001104681733	8.828598402443713	19.90068260945322	13.068009305558194	25.56122084712102	19.384043108200647	15.619062204517492	9.188374071685606	21.857117015943363
134.69999999999519	24.42040908202339	13.129668607979065	25.486152234000237	17.766575948015642	29.14188018735439	17.778648794267692	12.533934563436347	23.65110965813755	5.839682847920899	18.982392574352218	6.635097070281123	14.697454941767589	16.3513850877562	9.683886849066464	22.13994484343758	13.115550058531367	2386.1104427418336	2261.839586645587	1887.905614755369	1257.7982698901208	1107.0148728696727	1831.0718924959297	1855.4331478625822	2074.68691091637	1551.5849319008814	3423.3221069296173	348.3699626117099	94.01787021921719	0.0	1030.0852214377333	1480.524915049511	279.18700408835423	15.809999267691913	16.267237863379115	100.33297690718798	46.835356931866066	13.906819629654832	18.604681596536004	10.204189216840486	35.22532256609466	20.775368803362987	15.384447410633044	18.99392364545076	13.123336126916152	30.00590455778151	24.195629947533384	10.740777424167389	11.176588704826614	17.18567210317062
134.79999999999518	29.610234022260574	38.89573271352902	50.947249444088484	24.58919207038043	34.99334551651276	47.89725512450339	15.39754045738134	14.544565121073475	23.425253336636533	13.947549261139871	19.459388185460472	27.989226374939207	11.910525513550258	9.309402873478874	37.443260582278086	14.80485069009335	1927.0409199886053	2575.782888875617	1390.213034832137	2091.7071621060345	1696.7006717978556	1638.0918451635505	1511.8467687290213	1600.2133457956495	2461.3454829448538	3069.862344817938	627.6252192374283	145.685041003934	0.0	780.8952075209548	1835.6615624543192	0.0	23.970078830581556	25.92150488455603	106.45479598879085	57.137652850824516	29.78510922315193	24.13712025612648	17.834803009010134	24.487567641893442	48.56874635591515	34.641357150417306	31.780835314317777	22.715678644272927	31.93911373896996	28.26673904475246	11.365154596685421	13.999531581902163	16.34200083844733
134.89999999999517	71.38948037922009	120.87843960482003	77.76126914687057	31.16509107367317	53.445465198574695	82.97694889366988	74.14199230590151	37.57107060644172	42.75014394858693	24.150027769931942	48.13753584271072	54.987783429782226	15.966088483104878	11.566546108392751	53.38158893934236	23.489488714646292	2332.6530914436603	3380.2609892734995	2330.7967332690123	2910.3322774671765	2463.2896123393302	2879.5751306215925	2236.9724853683247	4344.979783985242	5246.325242214734	2857.694147081754	3980.2221583138753	2190.061878344575	185.30563894386546	1062.6237542235879	2710.252451104796	0.0	41.970136863356075	66.32301703062917	81.88320671693035	72.8161761153632	53.25114286141226	69.76797888590522	46.62868655334464	51.05816889329552	60.112931881985816	56.07984053162768	44.828391513661096	37.18336235524247	33.25214540310219	33.4431002518833	26.21067390407934	32.485804584206136	34.61873078645384
134.99999999999517	184.39388870539292	263.2882547928426	143.85180150895363	125.23642972357538	64.40677427988177	116.76266338187615	180.952486961781	134.79090758595217	49.11265495058543	57.23290597297269	88.21750852544513	83.71862035913888	44.99657020743549	23.172607809240837	73.06388350809158	61.865388971957664	3022.811669027263	5658.728421948719	5670.777007107014	5549.464985660606	4475.492507053834	5371.630308498793	4884.319371036009	11612.78964201779	9402.676549564114	11752.60318582844	12299.196215163201	7711.353534708696	3131.7551912402896	10824.298493501356	7301.501423733496	4370.175841162516	94.37369574203451	132.6062586970477	109.58810058237309	122.80117871413977	88.85937298328658	166.99318653245916	152.25173324742653	152.25406879126737	88.25899701092743	91.51539829777143	45.11081865097529	50.88722604614188	42.00239187176098	53.864310107366286	64.40302411470442	92.19854519639897	87.02844475638705
135.09999999999516	307.6845286882115	397.971613328162	309.2696371583758	296.11157011510863	67.83132786187976	178.72775581097974	264.2121015506402	303.4498142178748	103.02820186652698	115.63512791369513	136.89933476807272	103.52884566441125	90.16941804521277	64.08274233913964	113.85560765706045	168.09468540442418	6126.8208506686815	9493.690922869864	11548.557258214312	11248.52534534951	7564.373669193245	8149.975830666286	10103.62752320379	17800.81348946539	22395.176530963334	31811.153032255395	28535.57482186982	21886.512073735063	18574.969361475287	32511.300625705226	27231.089240349498	17893.76838245071	192.83120100414118	201.70556124760182	213.38144336192997	211.80020017746048	138.31881710671897	268.9571937456438	492.9682046828642	323.86867921047497	180.61455820273758	123.88356446627688	74.28434180175857	91.00870113545561	61.34859584312369	92.64564114540238	125.24971776025141	201.59933915608795	162.96162508619614
135.19999999999516	361.98693853922776	456.2252579938093	485.6719663784265	378.20935114763813	75.74814970221739	227.0496325530163	280.1017132617562	423.62791604551614	206.00519692551748	176.17173586913324	180.813869669879	108.05968854872707	119.5166398849775	138.40747241495671	153.76201722769858	269.1715010237685	11958.611929745866	13940.053986637911	16685.445496516433	16052.47160199269	10613.005724519033	12306.345757291814	17137.47219840146	18104.18698994776	41122.595566662385	46186.13275116859	40869.68958254433	37290.69077463566	38877.150900824185	51753.62471470599	51042.94724396709	36923.70592439455	313.9553515891987	249.21979474745976	294.4392356216517	272.43590311380797	176.33118546393194	325.8090410856084	841.90030371851	479.7209401297394	267.3419371896356	134.2098958012519	135.9879600251136	163.57474885086634	83.71862450429998	114.57253667369731	183.35090295001285	283.1228358046596	247.61728915274145
135.29999999999515	331.57063491216	422.0703761130312	479.2229142463067	283.7752287964731	92.46312570498098	197.74984974377932	229.66808630877688	388.96776653116837	257.6588276053244	203.59520229365032	181.3788099767565	94.18772285317648	108.3818765837695	183.34336852579548	156.13797999568618	263.55000478273604	17114.372495665037	16387.417873478462	17793.89602308276	15516.005686219314	13163.016453809782	16760.90376210961	20640.33247417503	14107.9929742355	45804.275856720196	40506.80790400876	35881.8530211568	38877.22167769255	45178.18744801955	49810.734457246836	52204.785902093296	44005.88480175791	370.35213786450754	262.42111830362194	289.2277142123937	245.15476669320392	168.7507610772307	311.5905896765143	821.0834707274915	483.17798382038006	241.81546354353583	128.29831615440077	170.95462608006974	210.2230078641775	93.31872172722261	102.16206782533644	195.44058364684278	249.9101237920287	278.29745975661564
135.39999999999515	257.0502212219624	310.5834928833002	294.8564478691964	145.20195691242353	101.37842907813294	115.12896727245692	158.9223771617519	239.73517247901017	203.96700400879436	170.74377660698931	135.72076370720285	75.65508477232171	72.47341728306327	148.95719232960195	119.9707575723772	162.16012280360943	16828.439425899418	14348.52510573038	13872.93898638955	11107.392418564683	13890.694974495038	16946.181465448255	17221.459645411636	9245.775026715506	29295.36473506916	22392.63500744225	19020.28508595544	25022.40622889517	31589.15030272006	29518.684377392157	29576.07309983117	31288.284638503854	303.21395673466765	223.03181382036868	235.18567262310557	160.1251608437545	121.6443769932626	233.66459226880283	456.79833381592726	341.46432511617877	133.0214427226165	119.02928428154974	137.63352910040038	172.33424209934304	91.91787083663523	78.71469648201148	148.53651601911602	133.98541329982916	217.39732800215862
135.49999999999514	188.07600005603786	160.89341002089935	114.36326543068516	98.49007647744257	90.03840276723905	57.56634548721112	92.04899982455473	103.76724313003929	118.37739163641848	99.3007249729376	80.40644669694574	63.18322400899872	40.00325413142712	73.10964702905504	88.8988487797542	70.22089091230626	10994.02192604793	8991.647948730673	7330.986427389181	7067.659419154907	10851.972589495801	11631.197638987038	10763.956938179246	5393.763744249473	8963.025870595902	8507.260951213533	7146.7293817267655	9684.073857422169	13291.209080690083	10387.67189389664	8657.716363606345	12575.239417029476	161.12169142419944	134.07577928706922	174.2951086881068	85.98607770223263	71.83655926627397	127.46991647907228	141.3114815748103	191.7377537879866	67.00013685140232	100.09513561237851	74.67273602930798	91.46258847915253	76.6672500594427	67.39410986596934	82.69758919590844	46.62636882802705	112.18897364371236
135.59999999999513	115.11834914448004	63.22443488299613	46.38535890226609	87.43979121464847	62.1362862596674	49.99677421687736	52.23751687306004	47.26498893425772	67.12034967345271	37.06894717965853	40.81964717443119	66.15787676630411	21.722099284058793	26.843656150553354	69.09240193309985	35.49744205700576	4806.431248118711	3379.77441269714	2814.026662579296	4075.0984573491187	5550.289151373122	5464.742158524643	6344.718142383605	3555.9080130495317	932.1328546141049	2444.6449659826144	4974.858550672779	3041.8401259900725	5302.368996483074	1635.7271585773733	2889.7503609419414	2565.8373162659495	55.52528883651904	51.57224854458087	96.73348453133369	44.757886837573665	41.975730895705226	55.32804609225687	42.91045600889874	104.0422932187368	56.037778772174356	59.67704708820102	32.303663000485074	40.590552440745235	49.825471715493464	60.41297017444029	38.352050856560936	36.271401792678944	40.191681206738195
135.69999999999513	67.22895770241476	46.32491628257809	37.40166680468033	62.111608366026765	42.37476782546347	50.90907924546822	31.66520233420174	45.981320799861905	35.359311193243876	13.947219166487203	14.299958684515296	62.610880152592415	12.022481968057388	15.301143797482398	48.711818590382904	26.872389739311732	1229.6056521963321	1047.0007259742654	2321.9057221347125	2341.502438150998	2497.794816069509	2242.778353920579	3985.864851746099	4294.514236630357	144.83188428688123	323.5852796437813	3035.4806863519125	574.1062180391617	3877.390220061958	296.48902231018474	1455.4442008912238	993.4885294764591	31.638001541204837	14.442258513514426	27.945644200452215	27.313512638707234	28.479952830690078	28.73967234713894	9.338318986487076	57.68423222621989	51.41887630192611	31.476649271670226	21.156870426579427	25.587267281521	23.19833064919903	45.13934203359785	17.370135056829742	49.593358023883766	20.98221982350954
135.79999999999512	42.98118992179688	67.22491284117055	48.454027175681794	49.93728965215628	40.33144343758173	56.53286496863251	17.085383209681925	68.74300844004061	25.249161871484443	19.520635484311352	5.5727009560606815	45.019319234826206	5.5020100191927925	11.330044465604182	30.282863217771748	35.63322856341368	1540.8265840383388	2871.821869206738	3837.0725256645255	2527.616231907073	2739.139668974194	2589.2451991270327	2360.6243187503865	5338.0749657031165	0.0	1177.2538907268006	932.8415544255179	1365.2213786278705	4169.647585055561	0.0	1267.7618465572436	320.3774103876628	56.564819698852006	20.418143030022456	11.660926529280017	34.43098777087872	31.933486502326765	21.042569584141283	16.31125392984668	47.18210996193657	41.01757003520013	36.03503554407232	32.65605665864815	31.66611808015378	14.376535573428153	35.83331332912929	16.58200181928862	51.94490720892599	20.070274521753745
135.89999999999512	42.30265227746636	105.57449257039785	69.6235989734622	65.20194848130197	57.45124055587901	57.25260174245063	27.7478013238168	95.74537879578546	35.900623857805684	33.72000573199623	23.432624567801636	33.63863969116532	16.966416699693156	15.20100292457531	26.499044902104	45.97257871036446	5290.678581903209	7963.835887964244	6016.611188101811	5208.03712995789	5098.821970818344	6029.794796419228	3343.9165887390363	6391.86069439701	510.3924744096596	3277.6803058844434	1487.5981781219225	4711.210601224246	4697.475508762808	0.0	2268.889562680688	817.494766279981	85.32822792321505	45.18172879044325	48.33850939887251	60.65536216200887	62.052129583469835	22.046784858904918	34.27356752952089	67.6072927052255	41.91019278513337	59.49779679639371	53.50752765579444	45.281714143876464	24.186672093012344	41.70901640269877	45.25167295649621	46.59934773925273	32.521583367329555
135.9999999999951	82.20761307290958	165.5662423290553	81.36920095081517	113.7689349343955	91.1990016538108	82.97139928145533	101.096810367179	115.14448868682862	55.40600486770456	71.18277505951558	57.702447127622364	49.379715365885275	49.18900623699161	31.942873013794124	44.64488608358272	56.756758223415794	11447.221594575529	12891.017588168505	10795.874811109017	9291.7429142905	10988.54644166828	11231.076820570503	5918.289311859424	9113.369908882081	10790.078827059584	4341.488831549493	10817.600772600363	11724.230780546952	11513.056717108284	6286.945974230673	8471.275668988348	8223.454638203224	118.51181776551589	91.78668908695876	112.40883311031179	113.29034346086296	107.09365965199197	27.072135627463407	57.47141016513679	125.20638348257101	52.45843529496734	69.25039521444717	77.11992088168135	57.0097047353243	43.21552332488322	59.858317130202664	78.52599988044507	41.75176515935526	59.00369017964827
136.0999999999951	171.96613269456785	206.2878482970658	116.18413852031713	161.6555638897801	125.96977239711262	141.88754239093805	186.82758084583716	149.14124264614634	73.99635705599694	124.23104148486125	100.26469741502652	89.74852826384004	84.70077166642463	60.44394280606992	69.89616808656382	60.78629038709173	16595.579587906446	13922.925254974649	15550.638487650083	12577.450731068162	17997.395805846918	15951.500039112268	8718.133695729568	11517.59207070609	33986.016080624395	22156.30076928613	29338.473591383576	22460.24540617422	28805.232286899296	26016.679231543378	22425.487863809547	24937.77359034755	179.87907370500218	169.39233758746266	177.22232507235353	183.15468902609805	129.75474061809803	76.90651013001383	104.96703444520847	197.7590138879008	71.57275071747179	72.59994532736546	89.57458211691663	86.10602879069673	71.88576931394151	72.70879508460598	98.75606685487163	52.073024808132935	102.9456619341988
136.1999999999951	254.11471832097413	200.2997378288513	174.62038334094333	175.47980764869638	129.24302972742808	178.56239087892948	221.9423148784666	183.1288872889552	87.60140889617577	150.0567917261333	116.98594895215508	110.96181209564826	98.00425148828414	83.61255096997316	94.68123387932137	63.27686473526669	17748.27969443634	10979.073099528308	15915.942038466112	13749.445259662276	20089.408419101677	18277.167276083597	10840.599192108188	11155.17823093031	50114.77319928261	48997.306376986664	41251.670231399214	31447.775597713386	40801.630897437586	44025.296593887506	36206.03349526645	38251.7966942801	222.66366080945656	232.08944034336886	198.43890913031547	210.50608566935168	126.15490265035682	168.81624632683256	173.22270478814383	210.50467357168134	117.64524369116383	85.34786907073249	95.70474962718149	123.95659765492852	105.54177296513645	80.88767686397956	105.18941724131773	82.12970482023462	136.45063615384024
136.2999999999951	244.8146243428804	147.8852573580242	186.59469171250834	138.936052783129	90.78386365184258	143.67839654349163	196.84794296645742	175.50422481140257	87.4020912396525	121.99648318180648	93.24736759673304	94.31136358560565	83.43482414728845	82.51870306957677	103.23843327363426	64.41800012579174	14855.59506279529	7723.513233121432	11813.248641748993	12087.46381394093	15476.567304691353	16251.16330699599	12205.57884456606	8017.845012350531	42614.96566090405	52958.07617370019	33694.12107834456	30211.28915894158	33526.98782608464	40268.636153831	35759.72147701196	34456.501284645245	190.23287861241977	220.03907560419353	158.97146358824597	170.01684380589757	115.97435136891549	214.2384030089308	206.3344554366213	142.454270452218	151.60892300317465	97.75467477334887	92.91862327755157	128.11756047883114	118.10675820186015	79.60270653738581	105.24968363510999	106.11043519212708	128.40827804004982
136.3999999999951	153.28600173301018	81.55598872573478	119.13502881987517	77.20635312090002	47.59228498887025	72.78325404718912	143.9394972590143	124.56192268276908	67.86184878457007	66.41059011959584	59.964716056490374	57.28524585438079	53.71329084565805	56.322895072935474	87.20559024695005	63.84813748978173	9414.697122401069	5606.685598554597	7172.9564096486065	7981.353654078799	8655.47541979876	10188.027206983552	11031.273558673378	5641.318000787234	21555.44738930072	28352.043676222227	15596.301904952941	19208.33902432765	14996.440702014097	19806.582374329068	20857.606465560064	18784.538847236367	113.03917159434283	145.25251611318984	89.23672463575537	99.10049859207109	100.14680935991167	162.9518057087652	168.4706862803228	70.53184899944397	125.18069559636497	83.66924419969533	75.59506364825955	85.512095878685	90.1600373213549	63.1690828608058	86.50573004703234	91.58174042279818	85.92635807243974
136.49999999999508	60.186053261802755	30.484147784960548	43.99972395916629	47.81281429212458	20.295583653914644	28.607833206007715	80.87837078184356	62.483068865714074	44.78413798578871	27.970604452220773	46.30137290398873	30.71521350267506	24.620443951177013	26.075516868596104	55.28590424045056	60.39321479069351	3989.034351946555	5696.726541209373	3950.0857261314336	3251.359184983605	3979.833077079149	3947.089659437604	7168.257816242905	4383.856651001919	7186.010495400253	5605.537630234603	3812.480361300373	8125.044421213603	3186.847402943753	4527.125968036776	6228.756152241501	6579.991823371702	71.9994684877538	69.89733546024746	41.8684078033341	49.30311458159893	68.99985280409665	79.76671093916516	97.35624705012677	48.34265533465505	57.94877609034559	58.67967488345263	45.8233325055715	42.09890616573495	43.74608366450214	36.90818721718206	48.52639868814221	49.746405595241704	44.986502535308524
136.59999999999508	17.87595352716992	7.543428461195816	21.3540921231909	36.93538065873888	12.751379877112743	13.523336326037109	20.091119155526293	25.886983295337433	34.37013148546923	12.149431711463754	38.38897041496561	19.193713793040104	11.720334926480122	9.476333858059242	26.49735473836561	47.25372465880406	1136.1355062390908	6194.022557034969	2217.3390337638643	555.4128106222987	1516.690928431269	812.4613939552905	3616.2664166522763	2988.2122624425647	1837.0852956954263	2084.7367695308412	667.1003001979157	2397.4491715866	2118.100676669458	693.6164109639162	422.4149537471762	1973.974716895491	68.46845229379979	26.175972812501307	31.101357895938353	19.687325134275376	35.697052370998435	37.79305123375066	60.83060917348759	36.468325362116346	16.23831068488848	43.45220189196348	25.173716226686036	24.936433924342495	13.37357920912186	16.364440651447627	19.301287703909722	21.193470817446734	21.1352345313022
136.69999999999507	13.981738448331813	6.374902078478662	26.09892516742383	36.61509648694812	9.523597405167763	11.448449300297687	11.3650680692215	5.588148876194269	31.47332878972592	9.102543540829354	25.48496188919085	17.10031237807938	11.920676433739805	4.6325974814227875	13.50997252138553	31.972508891917975	594.0794281426176	5138.8006452788595	1638.2364141338019	523.564105181779	1248.2197141723527	402.7604946006854	1609.7566692057167	1760.5700523700502	0.0	1132.7253893263264	0.0	635.2263652488235	2099.4691714016867	0.0	359.87136211406255	702.2503569404905	62.44662603552084	12.972828022523341	36.38657687128358	7.578461572949822	24.787195010905887	25.928210458549255	57.629721408970056	31.063409912664643	11.312478857837778	30.12155505074083	17.147272892632557	14.873840569121231	10.377785143355586	9.547552701032886	5.127223585188174	13.346582700422973	14.271677595152765
136.79999999999507	41.415817135687256	14.872163329510236	29.9431604054049	31.9200423590831	13.761475840927062	14.801198097928118	22.604683412009212	1.7486601743703998	26.187179428322068	13.291298931252708	18.551698306936157	22.36723861398013	12.081796792517228	3.9546160920580413	12.857740357956766	27.77602164803612	2080.7339934384368	3368.4860938657557	1279.503154191436	1452.7949872735035	2937.444298325944	873.9123710044364	1887.689216083479	1009.0383135373015	0.0	177.49072341566193	94.87102693626998	128.89491681233514	2299.1288561568053	461.6260364629223	552.3289226421033	901.035381104434	52.24050802264475	24.786205224977028	39.71821599358599	18.44628182769294	34.051991527453985	24.98059468182461	53.40244150287248	42.21712618445784	26.929804321198734	21.147262204605433	16.22768173830338	9.300727046698208	13.916074448608224	7.905538322763765	8.656278196766106	24.069560783010864	25.00469452794025
136.89999999999506	79.61881436292248	35.14206333001168	41.708419968767515	33.11726675136028	28.523954834915443	43.82211735560461	32.99965241999428	11.861067361391408	24.049090168136164	25.314621230462432	21.44782336035635	32.52050654681974	9.593407701196652	16.654998436094754	17.52958330922025	50.62120853536821	4774.160795522692	3658.1881188834654	2404.499002215954	3337.8031157229575	5640.2861570883215	3369.8027199116054	4820.05707787805	768.677957218212	727.6403008399815	496.0253152944906	1001.4921868834593	567.4326918033697	2470.2759282303846	1251.911576151328	895.3563165734913	1682.563354868722	53.69202009777287	42.37761722601008	45.743117394270804	33.68944105704311	55.24171399354369	28.88313244741162	53.46098439760222	71.12612655737927	59.933206734544264	27.459545123828256	38.579948213134884	18.578710703647364	15.35631986204917	13.966812494068535	22.844811830941584	60.712111194669696	53.716944945230075
136.99999999999505	107.60478509154291	75.46017379240382	61.032115246498094	53.22224574019667	47.34016560430753	98.07696664596664	46.3604797139	52.036323481108816	31.29318542053679	46.18873533169531	33.52301009764363	50.55938118794653	17.314572935483223	47.35419890637486	25.06129502160592	87.414195141529	7861.487513238117	6825.186261097197	5171.106115198939	7188.6199913718965	8119.509719156113	8087.591315389226	9574.367850548859	3962.5174144922335	5040.855333064969	4452.6931092205605	5771.6759971097845	5487.474212164077	5323.880990661669	3476.683965632	3184.611555281166	2968.3308219214014	89.86120902148035	64.16184761317858	56.95836828010255	67.2067718627096	82.35496226228668	54.79548037465046	87.92989141222235	128.5458990715194	112.66751350580049	59.17131127074928	79.10838136862547	56.24431319338329	23.46656877037016	34.82308818653405	53.972328549801965	101.68978523236146	84.9548938032245
137.09999999999505	126.13061390988513	143.10225010790901	99.20666544797552	100.37666441709553	63.77354508850741	144.67713761667775	77.93155156979984	136.65885577438982	60.833086289848396	72.59669181869432	59.40617563912577	79.90288888924533	47.24438987641529	82.11443828837248	53.039650104419714	109.23005642004857	10452.235117760505	8871.12423406584	10614.445714812531	11903.085285152918	8246.802376309444	11802.659406118364	13932.494103650544	11666.777419072574	13345.082094840129	15380.513877736274	14241.206973192191	16324.75234003854	13508.61487821909	8873.054155534004	9458.699738750287	7235.78854104646	155.20645180776805	107.27369483942384	63.264972337854026	131.09691799246193	101.38334575115911	113.5963453580186	171.50232961842568	217.83048279246754	153.5808620339871	98.06298404081663	101.52545299265935	116.9718995067634	45.198105064338705	65.1434925157928	108.37613766200728	127.67933112244611	103.00183239613311
137.19999999999504	128.93313528905645	190.43484626103418	136.96358836361438	153.56285205903507	71.24826636411647	154.5835310364701	121.00668826502012	236.98143412213977	91.8706672922142	98.65127324317733	90.77872996735098	97.38204242598435	79.21285592677661	101.89931993152304	100.50547871810532	112.14852705122725	11250.356465616715	8792.457901108617	15315.892784269226	14850.126920101875	7283.273842721171	12599.965030418478	15802.328365153002	18380.911501621475	21728.216332682547	26849.47959857	21138.462221187863	22933.974449151166	20071.985530561495	14535.214730064277	18064.175005408324	15875.317734215176	197.25668269240788	150.29384682656251	84.28781687297167	176.843310320531	92.08653437591074	155.0317806967016	238.17355690699975	277.4943417192037	143.55201269508646	117.8430491237532	91.70750740721621	160.72273228292448	64.33857287847722	89.99456654905529	161.2723065378072	138.5366308349174	106.14540243391795
137.29999999999504	115.69808645678884	175.78547147133642	141.24952578256216	157.05842718722616	65.51504728923254	126.28827705432374	136.42435521126805	261.4933191038895	92.15104380957176	104.84820883841985	100.99701788770268	78.93741077337909	89.50099194775761	95.7104841166985	133.2644215485915	108.17017173040615	9476.257512902166	7578.371822469075	15032.382004187932	13445.564292262856	7110.305087175816	11212.74714027173	14328.839242922682	17988.78570186819	23088.29884198363	27695.348282121664	19921.16789656948	18415.77434666309	17884.94672340752	14943.790952193709	20830.53646528934	20924.27843724961	173.29146010052017	147.41735248993635	129.83561282876306	156.49187484663392	68.77972154697508	132.86829903502976	220.5819480044177	250.40795763425288	92.80048771871147	107.21519244152566	75.37866876423259	146.24643112197631	59.20031939375008	89.49514760551496	167.86105731179936	127.02826828271063	91.40156888739786
137.39999999999503	94.8488738072463	123.50924472604115	110.9700659177681	107.94519887379826	53.16410162387625	79.91840742847978	107.95293044485202	181.29734666055037	59.82434878807103	81.18183855982795	83.97143840025649	43.31603238928242	72.49730905230389	68.44653633327891	120.18629618482355	91.58153712428208	5984.097883004373	6122.110012289938	9877.274370612517	8864.535165230043	7786.534267333241	8698.166385430824	10588.722405621449	11618.134624477285	16071.407953819484	17232.803645839733	11780.826678506144	9194.342105856384	9604.628528222773	10422.673919951094	14544.765038851789	16369.794336403938	103.4249481440512	100.74435741509032	151.67298178753168	95.13960993497051	55.170682108484485	81.21672279877284	133.06427565838683	155.6358362847725	44.151232527365856	76.38598039040174	64.15578369065533	86.57940258619692	39.073167293406286	61.605984368927764	121.92144501989765	85.0879312340105	64.69406653230537
137.49999999999503	76.80170130733354	78.01169237806101	73.27585455227161	57.50927040232494	45.788279383307334	35.40800765857329	58.98436241337583	79.14228442919406	28.904891726551007	46.217463376229794	55.81910020562814	20.737492386711512	46.55656605583395	34.44121358741163	76.64286436679578	55.39019665225485	3546.413877826559	4455.278771002761	4385.423043542199	4757.832332670311	7334.2685187065235	5495.244771642627	6463.961603914528	5722.926137191358	7063.9256863382825	6240.537494055346	4001.684140579425	4189.38409504295	3764.540201606239	5898.462060049326	5745.261951726169	7152.976163715359	52.82705092475867	53.086269632010925	115.4297682961751	48.009843761001186	49.87171563381017	52.93510866274368	56.452743642413644	64.62302702045423	25.313071490726884	47.111554225172554	48.00545433506913	30.78665216055503	23.60515506162786	27.024205600598997	66.38766516985469	37.96046703430716	40.26075759742566
137.59999999999502	60.67071360043683	42.88830485252068	49.67657746679178	35.117318527683715	45.56755875750473	14.649605657336474	26.187115068992018	30.420327658293527	16.30770651421608	22.068815633487574	32.66628170577303	17.196648274242403	25.9371376984918	15.511073110467514	39.02145276403157	22.123989406001325	2460.364027786074	2586.131842043237	1897.4311545864869	2933.7761162418747	4918.115543185428	2945.8089095307005	3502.2113042398973	2580.4611103362827	1954.4777837899337	1451.877364814838	505.37434135800953	2269.872534807062	1732.0512601697728	3258.399273468926	1319.5862947000753	1776.6697659911706	39.023404285751695	25.217640050152475	58.33535142318381	25.97283352599243	36.23755066387463	41.08657497046387	38.39184042908304	21.842478587485946	19.243861494106294	28.700289822095183	26.198494572698326	6.822308874929452	16.565718298224347	5.746323253988056	34.82477029553812	24.369106416351357	27.95355033573473
137.69999999999501	41.388231458250914	13.454825859250382	31.531366764732685	20.510030125064493	44.64782581924754	10.999196131557692	19.89634155169938	21.088971238513103	8.311349879372202	11.225926312823619	16.47649112628888	14.603051504855216	13.760331368971585	12.487305949119177	21.00518855709179	8.67281077503236	1859.7888745301202	1681.0374841890025	720.1935536929851	2413.250082917297	2458.5820532978532	1824.1816527871217	1548.9386437266157	1563.9870260206135	1005.629347776898	421.6735658392556	240.46967878242268	614.133348300268	829.7056155381629	1406.8043988719085	592.7499249796582	941.0422024274533	33.991073358515244	19.698614112569157	28.172314212681997	16.86381067866582	20.647232823509647	29.84401321908666	46.79605998802072	11.169981874055209	13.73716919124244	21.39956655027999	13.278820437816275	2.3341911045582227	13.352153605173232	3.769002066817467	19.69820261106515	26.57221599523418	18.86309801680072
137.799999999995	33.63888219297472	8.642495950718049	26.490726716287597	6.588786828814642	36.85501034521098	15.27816769311694	27.12821530259815	18.813814501905835	7.704625723624441	7.578448162015404	8.987109165093116	9.487645070842508	12.123079003389826	16.00250235633363	18.672425218117667	5.701366267807286	1598.075816518426	1774.1979491567229	499.53532951015245	1783.5836887223118	951.1190875438831	1162.5403614738138	1087.8933944115256	967.9785728094819	750.4255526384484	555.5588436250598	526.377464478088	195.74818640085104	790.2428971976623	638.2569127566118	455.2102979506853	895.8390374640209	22.57060057057929	28.821406848056178	21.65113535724115	19.17545358577249	11.87575093090278	26.18696359579988	47.461484890647654	14.651988877665211	13.120962019489173	17.636627757233207	9.920023581548454	3.3826171974681003	11.824666036761263	7.065658654919566	13.07403330392202	25.18031928077644	11.00812032878656
137.899999999995	28.510847873158244	16.344218143506907	32.57920672971841	4.6124405414893905	23.27045170638146	25.421868547492252	41.396895175002044	28.13874377239499	17.380541560583936	9.886603805653145	11.894832555463156	7.827655443516632	17.35846393895325	18.310476759740553	20.922370931698236	5.839104010600374	1655.227337241018	2424.676115990155	546.9110474513784	1603.9326448999109	863.1221184033342	1112.3228857606261	1610.6299412322192	1040.8187515571806	1376.662919457338	1007.6309038672669	1143.119514039814	979.6258082432649	1165.6197829323435	853.1797208157424	1094.2613501951341	1675.3712827874576	16.9500737240481	33.572331332040726	27.620492720216355	35.98645175842806	8.87698182459997	32.269511704898946	33.65486641117048	21.10928851095305	23.015921530881197	15.55249363214521	9.427457749777586	8.073143264946223	17.850538762278006	18.041412179197806	13.332635488371022	24.404503268708666	12.021685771998802
137.999999999995	24.688539945349696	19.94510951047006	37.753196713974766	17.762107389021338	14.474754808449676	31.83368660733307	55.49707310457402	41.09521220147187	31.191937892784843	14.74595243530986	15.941172494247656	13.57503832306927	27.173448030527776	15.73650539965962	23.810812097178033	13.082696978085387	1885.5998901085243	3239.204756681161	774.7128700850874	2287.658180833698	1836.9330998823639	1545.8983556779283	2083.424109584619	2537.8043248360514	2887.137407620131	2423.2826614459204	2626.9965112754317	2775.546171344747	2331.511505654229	1191.400029562877	2248.932028380422	3061.4294022942963	23.331237407250068	26.823991099297686	40.910511491603955	60.98671878689198	17.74651929096118	39.84346105702121	21.526327151584372	28.48353053258401	38.918000537590466	21.149234172179884	12.287562071044794	11.906148303198968	27.554672793534007	30.117222620101856	17.622131306140755	30.155618606388252	18.406472315056043
138.099999999995	31.932093726799668	27.79163582799822	36.40827328189274	35.36078664075334	21.88406742174189	36.52106342914646	60.315769165389746	42.990130848620375	34.06970251731842	19.26850969484906	15.945603642052788	23.062904760943095	33.22417379720494	12.009487783335357	24.249106929514976	27.784242486054364	2042.1269401784364	3492.525210525249	1410.2350449003482	3092.351875620988	3118.6947054536267	1934.711743119785	2394.37309188002	4171.593478215439	5247.1139817667245	4639.567658472994	4520.904342296098	4446.9479078627855	3853.7438542027157	2388.5559688559674	4480.83818151312	4727.2525302582335	26.607772294082874	26.028072285613646	45.47699737833722	67.98841246147464	30.449784906818948	42.33792670995554	25.871150288841495	38.97845844972169	48.459908784279115	31.590174256123607	16.06047918959859	14.98515417394054	31.61572411762727	31.815731507598336	23.043824888221376	36.07005046037855	22.72673303352196
138.199999999995	47.81714804160864	44.01574078094587	34.371908271056675	43.71416133802248	35.31878208070097	38.607535736444824	47.229662652490184	36.45135088064135	23.64892871943762	23.3462065417359	14.800978436645156	27.424119632615184	31.911456780571715	13.237260919381734	22.03609516569594	38.581614636202964	2067.5969015973665	3063.7035017438493	2809.609978739161	3166.3934380551805	3425.787088986003	2243.4811295697596	2924.9984310753	4814.603591533576	6577.180400474564	6438.5984974908815	5099.702758205627	5471.9905392543305	4652.335436678981	4355.216599430631	6652.7688921484305	6185.894038257214	32.9042296085883	40.46290844987001	38.42565189338929	48.36805649599316	31.791800767790406	39.93868637024099	35.40122062381946	50.0342942165997	46.45407262223776	39.18909686338689	21.34294596124414	22.10036899836986	25.189970710173835	25.628427447177902	30.314581944539864	34.54733607645079	27.78004847841909
138.29999999999498	62.727448783272465	51.39564984769442	36.39600201085032	39.432185762729894	38.78795636694552	32.82886117888141	23.262849720395366	28.798071308273105	12.87573045252377	23.068722578545668	15.87609295588261	23.099871419972565	26.024690161083566	18.650717494481167	20.4052753314498	34.1126112035549	2256.242486249048	2215.425885381031	3937.7445964710455	2290.703597320243	2896.332187331444	2604.2545243568793	3502.1872018529857	4217.314049467854	5879.349036894632	6074.264434678418	4255.595556364601	5545.72959072294	4502.771251421409	5672.176449406611	6439.131334298359	6351.557347994633	43.606709462598644	51.171051389560375	29.935192288640224	25.984926406810896	20.421076361603724	32.66500896102371	33.477015743519694	51.43084879272476	33.275345972645255	34.54297869441578	29.06284292551522	32.52751552888857	13.782146550825603	20.174374742427542	35.153267725578054	27.38723517257518	36.70574340567612
138.39999999999498	61.91653494352712	36.15040966916003	39.67047960801238	30.478493821812904	30.74428649149	23.866337211381584	7.839964583771641	25.33065238656472	7.981508047704567	15.363798612026013	16.804524143978	15.322640400165334	20.433736194781268	20.034911915652813	19.97105962312663	22.367369594199165	2490.048759618206	1817.578179107922	3449.5767725647274	1187.466128414336	2440.2021640743105	3210.7970220570587	3307.6070658628437	3099.5920093722752	4253.846951713577	3713.7226773550683	3111.462959342488	4487.124145760472	3734.22656668964	5376.907073675252	3847.6372458648575	4681.829678108247	53.41062484893662	47.0457139722512	28.371054784124432	21.227978088482843	16.351842178928266	30.638803000628144	26.637916188353667	39.438718494840224	18.13706059408629	22.80870577510298	31.725845608665615	34.76028032762277	5.532749382883258	22.430186859866847	34.975553395094586	17.360921753855127	38.573701916809526
138.49999999999497	47.80717010272702	16.96902406109169	38.883012060511945	22.18952319103282	21.222278614107612	18.128490049286185	5.942138152827415	23.565464045914474	8.647429378329804	5.6178847519123165	14.285101904918598	8.91903379143725	16.934573199250806	21.372072404083944	16.723943570159857	15.873963646411205	2191.6225603048365	1696.0711772243178	1774.0880063392049	928.5317740080333	2073.372997517823	3222.3931778610827	2199.601052247778	1922.3929157090854	3318.8809925062974	1415.3646434994844	2225.869498573224	2497.054674029771	2559.6555393638373	4036.324068467985	1451.759054043399	2178.2738163432177	49.248957660808394	37.71680238864327	31.492016431176847	24.126844850342813	24.062621990174158	29.863279984781663	22.678423861407417	28.534847572445038	8.513277517523655	17.00435010278966	26.30928939834318	30.420432740249364	2.261886544079683	23.207137064726524	31.320261246801532	9.564207747919758	31.468259026615087
138.59999999999496	28.30073267841158	13.555280498282341	36.107982376875235	15.914861813175465	16.48674388104225	16.58945466165212	15.543160897144471	18.401422282435288	10.59673194852787	2.2637350924820225	8.28807794690352	4.559343001796838	15.57804750150931	22.830008528999105	12.626654248967633	15.971115131183083	1623.2413226433741	1268.2870657313779	511.32999512262415	1251.6544839067678	1191.6650535800475	2144.6348290536926	1139.363436650889	1090.6509641975044	2992.018920119221	391.28090385912026	1059.1222770622703	875.5421956434946	1206.2087265617392	2397.7820128448866	540.6625860626524	1117.030571200897	32.11487826223568	34.31522934016993	29.237229505555856	21.919359997750753	27.843611205473607	28.88933231387539	18.32782453986886	35.2313729552102	11.162172109141999	24.50405464919027	16.99847279582479	27.466982527934952	2.933961640338955	19.10182361848591	23.48140955802155	5.654481269710958	22.46999672464775
138.69999999999496	12.328363644603742	18.754571834473776	31.853194835729848	10.853915604865142	17.070538328044158	19.396554690621105	30.12264028040293	32.93544353812416	11.127731538122415	7.354020976706017	4.196992808808491	4.267559859530923	13.200490546240713	19.84763568388182	17.365390803620418	24.44121245537272	1247.036591523901	581.7193603860262	157.1234970890421	1325.661695105147	667.0552321646234	663.6618300004212	864.4052099373207	1562.165697611493	2253.6971199724976	735.6490811303073	404.8057991072066	608.6819977476099	392.74826947725404	1187.6769912615882	467.01798691469594	1548.4699742683654	14.619543660849175	40.16425078436795	26.771900266885137	13.856244725660593	30.270518057484377	32.78065508014147	23.298231623069057	42.54649519110896	29.013430838216184	31.450132248504726	16.33657446757635	31.136577414177005	5.909556236499539	15.047718924166587	15.911032014174463	4.048147160626009	20.612303207064738
138.79999999999495	7.4903844299238775	22.42528445175558	42.60762724068783	11.062377431501302	25.658943263254937	28.32520024404932	45.75024894035908	69.91878021810821	9.041322519231201	19.120750041050755	7.280482637784122	14.060645177485844	9.152860982219183	16.230726017611122	32.957499536807205	40.01698995516535	946.6808896829247	321.27126959295947	571.8506364917167	1622.681336295498	1165.9919518421823	0.0	1447.8162215630728	2542.330852764469	2567.742459356293	2190.9051534096725	560.3279506298941	1001.7090932587029	110.19372157453805	1198.2808645663147	725.2980030909639	2008.935717596096	21.192061009010345	44.965706886777504	31.07063160159265	12.548129844595385	49.95996198252206	58.875665203096666	62.218238267681734	41.51751195821334	48.09524986890428	26.914878794615255	35.483034379688874	46.621654071782174	7.795249510501796	15.676237676993521	15.527237697158139	13.861258134602597	18.90896877847125
138.89999999999495	69.04129941172496	50.28946162834556	67.33941693007058	49.35438669505243	40.323114661121515	64.03445319896355	67.80721725711398	93.13641811233923	18.38202451040162	38.56585495060366	18.550473679049965	41.69456566309373	27.97721617016685	43.76992520390681	49.80534108284004	84.01264505938192	1014.8124820962137	1361.4886452922215	2141.9575581493086	3227.7402712275693	3565.9332211206406	2127.7515726392303	2999.264617882611	6579.220603563275	3996.4320367072746	5555.597325058217	1144.0577764374111	1833.9065973604716	432.17506659026003	2625.149010437813	875.5559640983008	3296.29260565091	62.82878553920153	53.83249710854149	66.9067617087439	64.88007207710866	83.79387907337903	106.04495743526653	135.43095686836455	59.80650911390844	77.94295233321391	24.98729187972713	59.33420499914858	92.04904928684721	15.458928433378569	39.947404715273855	37.1617110018309	70.48575411443294	34.74880954586074
138.99999999999494	240.08059063180414	177.6158519176206	123.97769879814689	201.45165003919118	65.66615182151263	143.43883526860247	120.09252973753803	148.8123672875886	100.20571601065159	70.75085320766125	73.14158910876704	97.67117078116947	87.55372001003525	99.71334362599956	87.40572210052018	161.5455587962854	9102.51481736176	6803.088740598591	9679.90057928285	11826.335084530605	9605.835282221688	11111.180668033956	8831.018225851734	12873.591524301703	10575.021426805046	14542.508927832629	4287.430146628646	3616.2661138675558	5035.224760725532	5750.989803854819	6036.364671193643	8254.229465866445	220.9030022218601	162.34981538233666	198.449691519726	211.33607863252803	125.84652504452333	168.8235587255306	219.9903168321023	146.56446089200242	134.55980258168972	106.2948568132617	119.08241606799535	171.62784394927075	68.26509642031408	89.81439274726702	121.40856142151867	217.43104870475193	132.82117520177397
139.09999999999494	444.8342313091379	434.0669023502794	290.7628471235279	368.1884201120064	100.45668444852144	251.02286575720524	215.09375036449214	296.1203119299049	298.9486821276572	177.74817317609208	221.9923543834619	205.78357424747807	148.72647511794926	176.05440022384553	158.78511402673797	251.631158881521	30465.921267423	22298.116158077224	26148.662978631364	33092.31241763696	27382.84922026337	33501.59862202334	28860.04010149773	24763.98614481585	32508.695171961714	30227.65779407677	16086.442507045427	11700.737353662807	16856.223749518296	13791.536507199273	17653.97909968394	17957.419016258875	485.01615447172907	375.9860896453609	408.0026371657269	405.3344943535957	179.37276275456315	249.94558077955242	332.83208125163804	306.4215152684523	302.91425545532115	320.33169190397086	252.34108576292044	250.58028919974245	166.40451292108727	164.8638620805973	268.52418422682774	410.7887078984323	334.126095589622
139.19999999999493	532.9072716861331	619.5555348985629	487.42791391308276	395.30780034627725	129.07220513118506	306.2844120524851	324.8691658441968	438.06545843203173	448.32064222649234	311.26187670730513	363.41569291664564	288.5933527477064	165.4235350407875	230.39827937798202	219.81211850764961	306.3841555899369	51291.83110075681	40884.37357734058	42386.19612288332	49536.04304007801	47280.427988732925	53396.820874177676	49846.06984951819	39118.184946406014	52121.97301765064	39825.359729527816	28814.844287437823	23445.157643288665	28393.691288764338	24456.123063365107	26646.038635053337	24426.8867228066	641.5046336045468	528.2097882359183	543.9725452433677	510.8281664391317	233.47159246617613	319.36862994472693	460.742420305978	444.9054254510744	478.3733003932613	507.3534497310227	362.3316175808803	291.3303199252584	229.9910143047669	224.2169961566163	380.0790747462731	468.6676080584737	486.8554055444453
139.29999999999492	425.55565984058535	537.2135804410253	517.032787661406	286.52655838736314	123.17166298404388	256.5647384049621	353.569082867987	427.1725479287624	371.06699592271735	324.34142820561254	341.43904205120015	250.63683122719465	139.94718474864476	211.6090950119821	247.35097597679334	275.6625834600977	50482.75318038493	45062.995196663884	42654.43089482024	41746.622265054895	47704.9744992941	48652.55008365289	47356.22755999112	42537.07751313343	45245.38214601544	31677.996520319153	28380.63730037902	27934.90117333753	27490.488205976017	26621.728639931884	23461.694573544297	20548.752528049547	525.5920101562926	477.2878325026019	465.8762314490042	434.38268177518137	236.64977751931102	315.7582765603544	491.41266667413987	430.5109461821661	464.53014445999094	468.68837967128064	329.6950935536773	256.6002852614743	201.37358291839067	213.51410275262498	350.76818545932326	340.4170061642457	423.67526355614416
139.39999999999492	219.91565025282128	275.7201949051563	332.44906959443904	167.77292999514773	89.21046788012264	149.3492558578984	257.2668189683294	276.82308880692426	158.34278738210378	197.97851389931262	179.255292403597	125.7348662735568	97.70697853916721	128.27911056349598	224.5881141942703	173.4036772494494	29229.105615311866	30069.828433245515	26229.513720018385	18917.633284903954	27098.209033889827	24609.417422344923	24184.291971955103	29199.59528795818	19381.193030161186	14257.298994679924	16377.97974329007	20493.054030636125	15134.37357642367	16739.42523890236	12454.191874522316	10232.545155483675	258.4002730130662	296.3129124933457	253.5555866181666	243.76735163851586	183.78603338880646	219.93477652586455	357.31005575621	272.16531051307146	262.8528104194199	248.4811780240668	186.3005151214196	162.70551867123643	119.21260526796284	140.8733288403139	212.77237320036537	168.9935894201737	214.43184168106038
139.4999999999949	62.36914956358029	78.5561007903301	124.17036904934528	93.04409041299645	54.25632766987086	59.62262651371956	114.73694161457816	124.3640315963048	24.822025485720317	71.9575860314569	43.961816328799955	34.473560019687554	50.639923590858466	44.92518081263002	150.77523603656576	64.37993983423553	9002.771216278577	11266.816439487964	9199.61741369645	4596.602883434973	7139.114039819422	5783.314058977257	5854.5928902778705	10411.946944384366	2403.96818399764	3494.413001859274	6188.406871077087	9150.824596669901	3977.4207794949793	5062.293635844453	4282.875943435732	2917.361804598655	78.06516882540492	143.25399316499878	84.84330835112203	85.60011531735458	115.48353400578752	101.64960722537577	157.7948839669992	118.59612018190704	75.57889182000008	67.75574802132408	72.05001344464786	67.68637441772097	52.339782397476554	62.84136806614571	88.2795085089132	80.92693160795957	56.15285602155476
139.5999999999949	7.8005702562340575	19.369888118342708	29.260299949285155	32.02463965009585	31.283586724332928	20.333247534050084	30.004245290414854	33.64502102268959	5.944291391963601	31.09541922168176	6.497059452157509	15.023480888555039	14.435695352096474	14.970792165640544	57.86193690379518	10.989151508282697	934.8851339011356	2164.55753926772	1624.0064848993263	2203.311055949772	1248.8739896625154	1473.265058660953	2108.0816055139408	1778.6381511686313	559.2612911624433	1233.4752521997839	3002.114042504476	2752.2366691483858	193.01817566602264	640.7807063954408	1005.6340830152566	904.275581670422	16.67034865765871	58.79369742188349	17.95073450006856	22.466368944251524	59.154240775074406	28.925840505154838	35.30144793250446	52.52284403187921	23.203219403801974	7.955098306594607	27.583241639681802	17.43468162290583	16.037871202449118	24.50497424538893	28.280214128053842	46.428523168523114	11.161305208316358
139.6999999999949	7.476750041382693	9.561249011854349	4.922043168450209	7.9399890180927475	20.903989654533277	8.727574274066267	13.50074470334371	2.9438046308518837	4.23821514536912	16.3615173739585	4.133882704490418	8.965787144892861	2.639869541332955	9.39884256062231	5.1382290875370975	1.7560468023722258	0.0	579.1147234657637	565.3839521024413	997.1595886347216	527.0831791565827	773.3866832184111	1064.458163011021	288.0567893844971	0.0	940.8612275658141	1001.7083646260188	319.04648590906044	80.60624662714737	509.9821383140238	280.8933175224597	296.2589908658897	12.16969378868499	26.984154243041285	10.789331243008801	12.01889356808123	25.534475410464054	7.339711828188547	3.071185340090284	30.59971141186586	10.843879007697167	0.32311801879969637	14.032260653941044	6.671040763135397	2.147736007639722	9.720241297860376	12.794500511967245	16.729396510316295	5.638657661102316
139.7999999999949	11.96968169996134	14.917063201482371	5.923839280200331	6.089764147220486	18.34096164942822	9.57046046998019	16.423409784887237	4.438142406756939	6.080492399287112	7.140448744028487	6.746134557329833	7.708466576781028	3.5243826737807558	9.260573637708214	2.6446270674542767	2.9435543038971486	233.05918352209616	1065.9876802973374	554.4087368757862	447.248466187614	427.85319563753063	691.6539037681716	472.8531937487943	707.3605588843168	62.178061538807164	1165.5291803038888	217.8620992665998	159.19904340205014	487.7870569253969	425.0412540624452	122.2744206880055	263.58451336267063	20.2888588060142	15.239965479270468	17.009347505610755	8.860364741527931	19.491963205726616	9.197688739589232	2.3298988684823385	13.292186384100699	8.942046702630384	3.0899551357630872	11.013852159281777	7.3863778685213894	1.5365856908226465	5.465387294120812	9.85765491826314	9.339295337193748	3.8402851316868842
139.8999999999949	27.780674943633514	25.254290312361587	8.774870043288317	15.006203063639859	23.623360074985722	13.000638243785573	29.239215405451624	5.757083893672157	12.840178388120197	12.523641539781638	17.847450586795112	12.238321020166616	4.498269849103187	9.22090679861128	4.06418053201168	11.058713003656564	1030.5527879786282	1444.7130504517959	593.9285198961279	840.2939959820185	778.8113913142773	1174.1894812580176	561.0863931707928	1779.147187185638	973.396994599767	2290.4800816516204	1025.003736807637	633.3584907984085	1168.346304795397	803.6646732418828	495.6575000715286	998.1084553629177	32.21911737881631	11.19369084396576	33.856869378863806	6.052941606351584	37.91211374494978	19.0084302614656	7.562968799958235	20.769522342803025	11.926787222055767	12.526840785108536	9.610527337449094	14.78173815340504	7.556586500149062	10.832296326655959	7.889297891427437	12.982746339014776	5.028893261524953
139.99999999999488	57.39392292518669	44.66831142506643	16.422189121186353	25.71340504726413	24.90431828171274	17.548955195647586	44.57404042400197	11.46201524597042	21.56755530086643	22.052722347491624	36.00925743664743	22.921755613840595	5.121951183573241	13.780622639813947	6.150578755633245	23.048713421697478	2156.86136050314	1892.9564646160811	1163.4545660195424	1937.3472443127155	2050.089681188464	1902.417117233661	953.466296015347	3019.5024329092125	3243.798866316909	3943.9234229269264	2214.771984703454	1216.1773195782328	1867.0766911675144	1706.7888458114348	1250.6497621921937	2212.0900873222486	49.056931700323666	13.784073577324284	48.52542202647714	12.171226651480382	45.38458915005591	30.387478074249564	18.399993530753978	43.794077456379455	28.797000203009883	24.2002179443214	19.117471213803523	19.315051032859603	17.532877246774266	16.800569097636345	13.185373182965677	24.605691737286477	8.323217358041692
140.09999999999488	74.6780066325418	69.79747724589731	28.72894445881612	26.711638664638507	23.755239924092894	23.823259215778748	47.931688752428116	25.563943170444695	26.94369865478329	27.381540604705915	47.759243933826994	29.306284671476384	13.223965324619922	20.12445280001858	15.037898183819335	31.501682460145293	2929.2635566343174	2359.8984036592906	1996.735796708887	3319.0693051583135	3372.2773893609783	2922.1600864201855	1759.9160942049145	3288.22121793935	5548.094433662909	5464.819413984096	3182.4627489691998	2133.9908410921616	2328.075974589887	2632.424019915737	2503.7145424032046	3432.9416937724027	63.838694769319595	24.67142754323261	57.27130314262426	27.32673297764756	37.70994241165984	37.76605115536601	36.66796777790835	61.222428193973535	53.31376962409534	32.3575821781953	30.436003089347373	22.757728843067532	22.52534526129799	16.682012852822766	28.834256333870492	37.323238871716335	11.709278138022741
140.19999999999487	72.37708038161514	77.31191415351412	40.670054097259474	17.796715291692966	23.809263832485712	27.549223679205564	36.87416121588157	56.67134067371685	25.342084392303345	33.462276525895966	44.42810362979016	30.457925721661066	26.233894061679575	19.883524274953274	27.275996076512456	35.703843369061694	2994.0889962799074	3086.7765671052975	2453.823468607655	3691.7536995581295	3660.4278741742633	3309.093849021158	3432.0742484858	2640.153568192598	6117.8498160853505	5718.680236926643	3226.9039764052436	3364.00384544993	2415.194814762864	3229.0204925517805	3396.8153971923243	4073.449959922348	66.12459546899258	39.15868223413031	57.670208161025634	55.5248792932139	25.032610571983184	37.92961340427236	52.65073545362521	60.74582171541595	62.44517597036563	40.77096711335114	34.329074131114496	26.432440081688288	18.75339030318631	13.952403119237069	48.50205695857925	45.5378849613236	17.49874382747253
140.29999999999487	62.38204827356127	59.965237913625764	46.12089789937507	12.710243424005494	24.22588283223501	23.401219395174177	26.841535971832343	82.96562872054366	17.38555077078476	42.58470118476614	31.54027527107967	27.389411405107914	31.22219622563328	15.075875731828765	29.352520468625826	36.1162235406739	2769.463371384477	3619.1192260840703	2544.004401628666	2859.996264003746	2930.677228349417	2594.4188794551706	5111.181666400334	2210.6801269359094	4765.149600060943	4301.119667345417	2396.1747385271797	3823.3963968944995	2399.198527661065	3304.0101579582174	3218.821803416283	3750.342938209959	55.236992889741046	58.32514189538054	52.071549402639576	78.6094977211115	16.596892676439722	28.44154496275795	53.81225726040573	46.15537768292379	53.144575819053934	45.65779511443754	34.206437751208604	26.739109767927065	12.59484837603388	15.46509347874166	57.37241597310654	43.82439079617597	31.42115027408987
140.39999999999486	57.58933432972157	33.927878067045036	39.883392720796444	18.91315948032211	19.616332629885733	14.920281180244222	25.86309392965151	79.8316080346253	8.593579151571308	43.731134542093905	18.18008736373734	26.268664457992497	23.677833964407437	15.75391600998813	17.181457826803832	29.934196278875756	2680.9619119211916	3549.46982904884	2524.2392891721374	1989.4508508323474	2189.7669545062017	2011.0777277614052	5105.05570787559	2163.5979683482415	2915.8435922123517	2789.031662006375	1531.213167710291	3035.97585584887	2168.5352635781023	2658.82823877551	2337.2935883431874	2590.1462711463064	38.146341648488544	71.10042346957405	41.332849321210446	72.98580583672381	12.074081782769307	13.887674999525677	41.21261469587941	27.871703353823477	39.694332175925766	43.208389949193844	32.89361634386403	21.731157547292796	13.917963951586614	23.641041519653488	47.63874674961895	41.018845139061625	50.36449497840155
140.49999999999486	51.726663322356515	18.518342980030173	24.64309540036507	24.10841592744653	10.821689990240586	12.758516570649652	25.386421687316517	50.479731353132856	3.4291394549079524	27.812025932795635	9.40210643462661	31.995132852193766	12.461189443141683	20.116480915260723	10.955450355692841	17.351779934130636	2481.799507027211	2820.6058942057944	2489.22112741082	1859.049839280305	1620.6401193082354	2212.2895818991333	3351.952684671008	2064.565242862702	1466.879904524577	1788.2410211841095	1392.336383630284	1758.8030532834032	1548.3945687202947	1470.3777697170246	1839.5902376615365	1244.8828490195633	30.80296163952495	78.07993928675012	25.18501110738344	46.66263434671215	10.37696826315971	8.89140083244424	24.599614375368997	17.325122656221733	29.308103073699325	34.16917675505795	29.217095729532062	14.676622173987026	17.856480277811567	29.16140588956456	26.359297356872396	40.04800753385775	56.737087774274116
140.59999999999485	40.07341131659022	25.596056075993722	14.172691094240369	34.305592975457856	13.609173856089793	22.90487808708915	25.263574815899208	23.70643744624732	9.454961577847207	15.466664227232336	9.433143381287568	35.98170582874814	10.945545334485564	24.907846333656444	22.490293964207098	6.57029909671834	2138.85465245659	2013.2607038139342	2350.7406811153905	2345.715045750735	1413.8026629138303	2307.636680986511	1753.252577334751	2177.883702906075	573.6639129331058	1315.3387487810787	1513.2805129393323	994.2529589975005	891.7724087237907	924.2269377868571	1625.956200281082	392.19111712601625	33.61058243595162	74.7053665202413	12.829839584755224	25.69060627314788	14.771338769294525	16.139735115509435	14.650326009200471	20.527768462838115	27.088724062372126	27.863439748046105	22.668239303657977	11.191371200168348	20.921121032114044	24.352487084175408	7.975293182769588	35.73482165857211	43.064704724408315
140.69999999999484	31.92039818262819	44.807347118356454	17.558260780866455	47.39187490043117	33.517401877654706	34.2989342180553	29.468339585734437	17.79356498870901	23.70220238822887	22.833323987131923	14.130048768469981	29.880080954815433	14.857028416723752	30.309706640566784	32.16512016301407	4.512099144212623	1631.6387269538955	2169.4395781054814	2195.3952050622443	2775.0630681739126	1828.6187056291876	1766.1644605875645	1560.9939688308368	2584.416809354422	159.81331623832816	951.699686033713	1210.9729546588999	859.2479174114768	1066.392263963206	1941.9576614275704	1529.6246741382674	71.32390154561303	37.25094396896413	58.89580746194905	11.458451871773027	28.081454383823214	34.53383268744718	22.902566353889185	13.85845244859242	38.40658928860727	40.96572878229843	22.037057228013644	15.016047596043846	11.212012610517911	25.587960992327034	14.347210402593314	4.8485192452248524	25.647581240776457	26.07343686727279
140.79999999999484	26.00493120462249	58.79465821823727	26.21230215105257	48.34035127840023	54.60297452750754	34.103807892925396	40.87345726173699	22.936172719961114	41.7251319508636	34.22436841562152	25.67740436290151	16.178296930360197	17.845396505611884	31.143352276643174	32.24084933329506	10.563770591926385	1459.4204334358953	2698.097711825324	2036.142277172886	3301.6180692035596	2458.0300886374807	1501.550481213279	1831.1419205887923	2517.057343625016	0.0	789.4292784502727	1106.2617277422044	1756.7885117595126	1769.3226520651453	3390.193990176317	1673.6184536401395	107.12235739314801	47.562933097211214	44.66451126681302	31.689660821331543	36.18931821054367	67.27075963767267	23.194779678215898	25.86175667229802	63.22336678479043	65.95619391200819	15.552909960078885	15.1563873445004	12.844396696464582	32.85769442475263	11.67264078470212	16.213794666873895	20.93460162388544	27.83891036902666
140.89999999999483	64.64459751631696	58.55256819424115	57.22250825239728	43.96959495790249	60.785121829635614	36.67126132814456	53.60275453276705	57.79411041206585	80.53297159563274	37.5224883916766	46.77491184580777	16.767264477958655	27.318680792905376	27.18671888274613	50.53802004160354	31.973164943701793	2495.5597446672186	4297.308744546683	3067.830397608853	4389.614485884332	3210.3598990863534	3074.0667120622707	2932.3926003030892	2059.021752066312	1446.0323828671108	1130.0968354802437	1506.1556917440137	4764.473089369109	3211.491139189549	4227.444574469868	2255.04576512298	1799.9153757482075	82.62337613782172	38.56068612675759	69.13754499735113	50.62498209121507	90.8620064791036	44.815468658597766	50.917703076942566	92.71635907872891	97.00939066000122	26.637891127936697	32.072665771124406	17.79851195035953	46.85165564562323	22.825091457314468	35.081263922914445	33.204749541770006	68.83527863882253
140.99999999999483	143.24805226827962	68.9923297081388	124.50630271301223	57.316452724548995	63.19829377984847	69.66427973606112	88.38603988662582	119.59063376460516	131.8629565472782	45.733235029434084	69.53933712968346	38.91114830235664	56.74416643536336	34.84167154884401	96.65561207292777	82.05414628485838	5685.897823786066	6769.4822434583175	7040.104151032837	6880.282618451494	6230.684348807641	6202.582572757993	4754.2300007447775	4031.8308967757616	8157.469564759156	3957.691363356399	3202.992180381411	9437.884950367556	5368.279226148392	7996.516233465394	4146.408477595419	6839.182180685258	151.8324124977308	76.19020032324218	138.97734154229312	79.862697249191	96.97627617754965	100.7423688062681	93.50137286593342	133.61691067377214	140.07559588801183	65.0453096394817	73.32493043738258	40.55448881322041	74.64245488614944	48.130024612275484	70.07940983071744	55.20851216868516	126.28052082432404
141.09999999999482	203.83444786278167	114.7191856557375	208.53336379552943	93.97659133884001	67.53806549063114	123.25886420025877	145.80769415660035	185.11295883880052	156.44180705265018	79.55778136671056	80.78267862668254	74.27877105903042	87.52203265354045	65.88441020978786	138.5419863954056	159.32744772863145	12706.304177807937	9995.723467557807	12469.824624980165	9792.039261032025	11979.171774547971	9781.461973517688	8797.842684981466	12014.760917326825	28675.405776446332	15017.13052189405	10160.958417552489	13869.812229296944	8693.611165560658	15788.295385297319	9227.02420300988	15363.921674863997	222.26901056515496	144.33008174564495	212.17789701465648	142.27357279323545	114.29447533983861	160.00968288665356	148.45357574388692	175.72597711175544	173.72728219345404	121.47024026954611	152.31476503814946	87.0833019563693	100.14844015558096	93.33803182510474	103.5608047680766	111.50086701565712	173.3689506254719
141.19999999999482	243.46852575710307	172.64792988574132	229.3414660464256	118.21538864633919	75.6770753985854	154.5298633218587	199.48531056190777	215.36546114023193	132.0503004094931	131.12827972586862	87.24585743132116	104.9020674682283	93.93524822220782	93.08818580576246	146.60813332532766	216.72589120035119	19649.625092711434	14159.581481850359	15980.593559119172	11797.103696703418	16588.32988236442	13248.099910794585	14344.280193453887	19180.365904986167	50398.84721992191	30567.681250316098	20913.755518274706	15906.055524373254	12799.840629220374	20384.76295202363	15613.945838390653	22097.15429791683	246.64045095399274	206.0586601636755	241.60512906714882	205.64178872177976	142.97011342378568	180.51844657631574	225.10021370475312	204.24121212303868	171.26754451786888	165.35836729990444	215.78071925553124	140.41873239259695	92.63075567333537	132.761578634411	142.33195738042136	205.66575216087847	193.60347727735606
141.2999999999948	251.06184286733566	207.16154218305783	173.50125627124183	137.54464702691368	76.75594676580991	155.05652287752918	205.60649722107752	200.11865288582982	86.70445489885817	152.32258469872073	90.62788997427289	109.10140723720298	79.00301998743664	95.45475456396731	115.94589141934563	195.48267342783558	19159.13817757771	15972.989040194241	15672.1165775055	11474.781474211364	15606.526473531327	13839.780837926903	16713.63220851342	17337.888131295065	49096.09881478748	35364.20649987916	24711.986906991446	14930.550899140304	14829.102800112703	16099.277403090375	17257.7972142402	20674.225432024363	212.4596638267212	230.4581234985706	198.69236231888962	226.66075969373028	151.62540043506505	162.30889422787723	270.7468582676403	203.21806424916227	141.89857733083429	175.45220736525837	193.4988939947288	160.90164450751834	60.832233199258994	128.5100259629393	165.59416829131078	248.68919621952756	171.68151620760284
141.3999999999948	203.33656649094294	189.09543243388464	97.2028232328086	142.82645876128748	66.84076771510423	130.1736393685162	152.32280849767213	163.83148514349307	50.081094319165935	118.82580161025854	76.39849638458571	80.07596723688903	61.980114387664834	77.71529614384313	77.3948483370987	115.00946122686956	11632.210151946863	12942.015816936488	11540.735132722206	8535.020610147723	10042.313250628358	10224.392731839067	13303.28916732199	9458.436408017438	25742.2120809621	23772.771217849437	17304.52167923637	11078.513506814303	12161.344666122915	7815.992611999065	12106.284556073566	12200.695436353346	146.87194487613135	205.5725615160099	113.90242082698738	187.6621678458499	120.03069861953179	125.5289953523964	222.63082752950376	163.16479097891394	105.5139834655319	145.62747738370004	101.80329466114672	129.0725816092745	34.90843624509596	86.54918224507499	140.75395446256633	178.58074550508275	114.34591066087083
141.4999999999948	106.4356976099111	140.90575125074662	44.08389752703206	113.79594022918184	49.76342439364269	83.67925260053435	80.53089434359865	118.82761653651396	24.768215596354842	59.536627542534035	48.89146078818064	38.52191640280058	44.27673321637548	55.21302150184664	52.96332792381144	44.33558765830279	4588.21569653516	6750.000625051895	5875.697298789878	4802.7081417831705	5051.8187021463755	4915.493092719577	7212.8047942295025	4168.691127418673	5306.712608901568	8682.539510150238	7298.886808836079	5868.250650722863	6233.614009569329	2757.2940245274995	5145.236088359449	4046.334716457093	81.18139596216966	139.8036823355156	53.216181346572974	113.02293566758514	67.26346909899361	77.5536265178424	110.7238223501137	100.03280491459739	68.23824094038027	89.90200276790344	31.05249081511413	69.27429136134324	25.232236166975856	43.611706586888296	78.55152077730911	65.33061759548835	53.20304436388513
141.5999999999948	36.33912054978407	94.45245684147413	19.20356947010403	65.98588981272768	32.94043966909379	35.8372641219415	27.29032154685149	71.33779733598449	11.935860787762557	20.117786797405675	26.994732669186867	13.212218343840739	23.508750657973557	34.02749285335183	42.71777364641842	16.125589979503083	1929.9427933262782	2402.8399101016275	1870.7962701523163	2061.3312385932227	2718.4046439062618	2089.2413295965607	3208.490810452759	2903.950396717213	396.62507091936527	2254.924100341998	2510.2821789099303	1947.7696955042165	1967.0530824963985	1218.203441440339	1471.320096403169	841.688761843683	30.275965556946815	64.34715837927511	33.150770266756396	49.04792993300703	27.737194503243398	34.48840434703849	29.40011219957278	48.059764063548215	39.18038566001281	38.628119606689225	13.733142247778778	23.028305492884407	19.901545082006663	19.948761807831378	26.3340126561682	9.118989451142477	27.076148086909946
141.6999999999948	16.942644102399374	58.526044049142726	5.604428188134349	36.05589481315334	25.88017597403048	12.039473800838977	11.633378180074343	28.078504973749098	7.638278797479635	9.429591736198727	19.523384630554673	7.951770972358384	8.753242607295114	17.53331391518662	31.191330935183757	10.477180714197099	903.308059210642	1183.2001971012828	842.7964368553455	1081.4005530494735	1830.9917223102086	1511.8861116800067	1145.4606293684917	1581.334658434088	170.9043535600144	1747.7746168562333	1444.3903532148613	376.09065551984486	532.671020475443	1222.1253472480316	604.0009778473047	629.182638152275	7.248854360360817	28.870445361363004	35.95393098861845	16.872893711628336	12.169434157196907	9.700895808090108	12.718953716377722	22.23099312032183	25.977728218016463	11.433073145341512	8.686995500339188	11.401598176018853	14.736175042726634	7.583213430799423	15.559930257142272	5.255036476329443	19.989044194523437
141.79999999999478	11.9997884555991	33.53283208810427	7.857231046883906	32.23302093222393	20.918876130870135	12.50456150208769	13.884127355916227	15.201182927709912	10.289494668223945	9.568544394851763	17.491463564537096	11.973371603809914	4.503815264737841	9.058198669427668	18.91621696581946	9.400649629299048	440.61424449015396	1109.7681704067472	1317.6870418316767	987.6132213393037	891.3239152449852	1187.0800924971825	406.3596020385266	854.0115184907476	304.2698115697061	1754.3760070460826	1135.0637862888182	239.39577480501217	371.223552933983	1762.905182529293	660.3727216270232	1019.0104776413755	12.062678918863782	24.947760587552384	28.777309163401217	16.919484722044757	19.607859892058894	5.651242909742354	10.63094680721301	9.64742771004244	18.46338379972685	7.690960542551449	5.585668212181922	21.162110095414494	10.68038257676934	3.6831524341395	17.709891053387583	15.782613811316464	14.435092400863107
141.89999999999478	19.88980550216744	19.91170349108972	12.043768852176944	24.120813543385218	19.41809012399253	17.24507361233096	21.956618715892944	36.47293694198928	19.74320151172928	17.947244897549098	19.32608550226111	18.115443691094264	11.841308722161251	7.489558304120633	16.367927329237457	12.799228130068505	808.4545749738528	1586.9664383613829	1943.1394823374117	1229.356956874495	631.1033420746835	1785.7032837848806	771.0522461424472	773.8976385701533	1108.2077128516673	1561.8621413916405	2257.5791420495116	955.5167471267356	529.2940219832852	2818.070980708322	1014.8835055712279	1168.1533343865187	37.30182866952896	23.58379187220699	36.19755134183972	19.93693169430501	32.06729866006047	10.416286836135118	13.916757897085521	9.749877860231623	16.25563079455973	13.9341947882725	6.3999838304413075	30.619085542271723	7.73183215423209	8.63404253278307	24.3193260555979	30.188525237481148	13.100011300542738
141.99999999999477	36.356052099223284	20.59877370630469	24.87824584647856	22.637140833172143	14.666377109895098	23.71228233508901	25.377252220743987	58.146597926237206	30.651246373971286	31.957433701842014	28.83861852426592	24.494190920406467	19.075610509521137	10.311062474540002	15.325807974253248	17.28206129415147	1566.3676856592788	2346.554210020153	2259.494296037306	1684.1830187252324	1489.611182282619	3025.0450126670758	2002.077981704863	1202.1803156922992	2881.1012667607724	2577.181491319762	4251.214433885286	4060.627640690442	1283.2325990443992	3882.839052535931	2157.9879250555346	1670.2751985449952	65.1251665925815	26.737782533900294	58.58318082197724	24.150776869414734	38.42081433936399	29.83816171270062	24.301633931034434	26.85492863764952	27.242972780208543	22.789706029686197	13.049128283167088	30.823454790013052	9.595265338339763	18.437805172506067	31.07791695237239	33.9219225507167	18.9313326215584
142.09999999999476	52.68292343353698	32.12293056865259	49.6610981891647	36.89719761800633	12.381050516576602	30.504050733475623	25.06976558283486	63.650174625758886	34.41125719865449	43.592168793677544	38.33119308575978	28.944659988603192	22.802022040895178	13.546782908460584	19.336335776645164	25.431524628638684	2684.3460186831253	3222.2160058857717	1842.8579097976544	2294.990726800645	2581.2475116961386	3709.3039948314445	3161.983815900658	2346.798378644443	6694.578405013465	6093.986213149258	6699.56932889906	9670.442645470854	3213.6656749476683	4503.780896962481	3566.7372798214287	3191.522919643825	78.3919303897939	36.91170435046328	66.86411952898109	33.37544601212988	39.675402531074134	56.55876222664334	37.1460512415265	48.77086769752759	44.24994769128418	29.680087637383163	21.773985108388132	27.980167971566264	14.292720558674073	23.998989149367766	37.005859604375004	32.27761432821746	30.9050923539587
142.19999999999476	54.90290787637175	46.16247165943527	75.77650626452574	48.260109412613126	18.37998097615689	33.10136224180201	24.71610624709511	62.557195139547886	30.509758631440153	42.016507460554564	42.17989562428105	26.343872453356894	25.216042821085754	16.57930318633198	23.753400076979013	32.5451964516514	3214.774151751362	3832.2246888984264	1582.160287962076	2477.587873342384	3245.992154723066	3091.889092133322	3031.981294336242	3227.341228462997	10709.611332718583	9957.522008830438	8020.526607815089	14908.381409780834	6067.877182557147	4072.57652586505	4578.447170275616	4654.921447601146	74.41641777692577	48.31448040125681	52.54446056221961	44.83706959769282	36.118298917650066	65.13323034038159	42.6919535479079	71.34800428233339	49.92043587829666	34.11070790445883	34.801236795930976	27.955898994253463	18.425761633279457	29.716536743420836	42.853156441894136	40.77060173917851	46.31042390731876
142.29999999999475	41.12635520207719	55.581104840541165	85.6220435108664	44.34630370968851	29.451685074558334	32.89716287846425	36.54048193456641	59.75069038495001	26.084220582617878	35.51829526134277	36.8056682772548	21.232136653272534	32.387816298000146	16.934852469559377	21.89571971995962	32.85985732217379	2577.572229933008	3530.6258965358857	2211.4597773799237	2122.9243593237047	3042.53849726393	1868.099060882329	1889.2349712601642	3300.4625359051647	10882.932988686554	10244.000353032694	7184.425557929472	15636.538647800257	7066.893979048793	2759.5240555661917	4575.192817643641	4393.421684205804	57.818540823629625	54.86634818170631	30.93557355433401	45.254817319756235	28.90285221825177	50.493375675232755	43.129798113112415	82.34837961086964	45.11863154938954	39.81158848317728	55.93553506776731	26.898179489336005	17.597780643341512	38.05510770753281	42.536040097484666	48.18498407521834	59.405875894328254
142.39999999999475	24.789490758880074	64.21825417976045	79.09576622361396	42.666588068886355	39.75115571239019	28.94844672218952	51.21952273435058	47.341883778260815	23.19184586753512	31.750996934558614	26.882588429567253	19.78327129668773	37.04846308325046	15.5377856810504	14.704700007433958	27.619463499868523	1527.198399893278	2454.423752824704	2612.6612979159704	1523.3017043317022	2655.2230543393684	1060.456558755206	1404.0525944957233	2856.164127360766	6638.199262768364	6619.3928068673595	5858.54773883845	11312.954980769358	5058.1346208788	1575.6094778130469	3430.0150848609046	2597.4432368180296	37.513760664108645	50.29608533049899	17.342836911171712	33.285729178020084	21.251720696258566	30.7737583566907	44.83295511501515	71.94125095353093	40.368136928418096	38.66375953126334	71.10114527342434	24.83380631787609	13.422728373489038	37.33493554642282	31.559914775524458	41.911258039996206	62.7386904236583
142.49999999999474	30.967344742278392	68.08735133326121	60.32304427884462	47.31151646349788	43.01872936145349	23.472884965915284	49.05450045571252	29.358512254369156	17.273202827744143	23.721228129459707	17.562001057995754	20.932256965178468	30.759421187575434	14.761847028057213	8.255028144243648	20.355118848727816	853.8385639147663	1249.5649159246377	1947.4197336776506	1000.4285897599832	2342.2879065324973	1253.563562582869	1858.2367800771965	2462.049127709026	2149.002277340871	2654.372612832719	4554.174439020792	5545.252661110788	2200.546237874257	785.8266214527291	1739.6268868942873	1031.9829502637713	23.49653944805558	35.936748412539465	8.703003525946311	17.824376524548427	20.61090305269061	22.335591004385503	44.64817366675857	45.58768281727362	31.860260231068974	26.55513543355221	62.423809084749855	23.50394913272644	14.750666510833554	20.915320174024952	18.958144875276567	28.319327181854636	52.499937517326764
142.59999999999474	42.044373008125405	62.55047984248944	34.66896508841073	38.546231543390334	38.483669496052094	24.286012955685234	27.695965682796896	18.20456244154101	8.877786373733763	11.60410306207077	13.10699605644194	16.361807439536722	17.429105909645287	14.488824191120921	6.154361705512566	16.13835516906872	540.6681721828245	338.4615382292992	923.518083816566	1049.0723078352717	1748.966040096295	2549.1419196138513	1762.395196037259	1794.7711166597194	474.4916397560782	713.5397543207908	3101.74205376746	1688.637224419036	788.7358389149279	459.25391667563645	401.563803582406	532.6594890130162	18.67205512479498	18.857645781068836	18.18582687861982	13.86457737280221	22.476041460382095	16.696395532441205	37.69958812857044	21.350801240518543	16.265553690570457	12.892301488695647	37.10093147326386	17.845607579361282	22.68823980527535	4.183814055666989	9.579667917673563	16.997037709288282	40.754672225362
142.69999999999473	36.203669569877945	63.410764811327084	11.05378312313627	15.654920565918708	32.670154687233136	28.450933050490548	16.103095326328585	21.93277807376609	2.6389282235508023	8.47194123965584	29.284733347801172	14.80709081108728	5.831710850296575	10.111634036775035	7.20827602193446	16.277978375971305	1101.508679936765	572.529713366781	393.1912971615704	2451.605663860221	864.6054145985019	4261.836541923023	1028.1524788042996	790.9298554012827	401.37696873389444	160.42758907460615	1146.1428776785672	280.8933175224597	437.21909077483645	165.8195395263798	311.879969485817	562.7830978340675	23.31802750302415	16.687592213385237	40.769516181140276	30.002858706401845	21.339733940945298	26.08109822039031	27.383730593687066	16.481083524527016	7.048853238242333	9.411283511252421	16.09965082580259	8.515137067886284	28.609751843326364	7.714442698842749	6.546524338971869	6.641589902046883	33.10773803073127
142.79999999999472	14.590158455007513	78.63876361569247	3.3926601829205882	6.996593918144703	31.91774135601677	41.12536805090503	37.89529838352368	37.16102402648091	2.699015019215449	17.876359307228075	52.39744625373056	27.85400322386874	14.737334662260277	6.82681775021311	13.1427179037483	33.31051211886159	5183.310953496773	4091.3731139453866	1069.070724413858	4563.027347825048	431.7570771659345	5202.480801946512	1024.201305012154	287.52114890225965	401.37696873389444	293.92955215902634	62.28044034485349	307.8189435126458	259.5985258648222	320.7869256118481	924.0120538076445	484.58312886072997	41.88705969795001	23.267077684180155	49.5171718666036	59.568557531710454	24.48963568414275	44.29518380804697	34.48424835639215	21.051766299135675	8.910610464995889	36.388770281751334	8.179283121882268	7.660589695709467	28.065095244693474	22.063274000614502	5.34801672134467	9.753283739341875	22.237710388989925
142.89999999999472	19.406458446764077	91.30103451269694	41.759558934271986	37.893039001774326	41.85868591377985	83.05965339358498	77.94092233109784	105.33618821089264	49.66175754531108	46.2789006569608	61.877159468889644	39.95576205008614	53.76490980593839	25.182986165225632	30.11771509337614	64.87788435498406	12267.002964172887	11832.073623724276	3660.317444399289	6630.0875816472435	978.6322042815362	5919.745582451396	3571.1138454084307	1969.315655933753	172.95192968094108	5244.441665118463	0.0	1354.4068072505481	760.3703533578916	1244.1749432550569	2200.6347725251644	1401.4976022369551	71.6107127772094	63.02487625175024	99.36169357417799	87.50909606580619	53.31212536161981	75.39978209125552	88.23853555636629	50.70124413922763	24.705527993352923	94.68752242531603	26.665632165272985	33.645069507528106	31.104709238238108	38.62847970778278	33.6048557560129	51.780277908034584	23.175809537220143
142.9999999999947	170.09906093249796	144.28458481029585	149.4554357728815	125.5365702522266	67.78326137959495	144.1526174596298	130.21429828234326	256.62373360704413	158.49405464928546	134.68377256639937	82.42526260154749	91.71844833316574	101.00998513311359	92.9600718882546	103.9945836481803	132.65114745279908	22925.835167436424	22312.279394074732	13733.580717289638	13005.626141498198	7116.019056824357	10302.504127956261	8828.651077543118	6711.049984115909	17133.4344545409	15244.148287288002	2774.6362751990755	6103.675455069956	6292.85147880926	6794.629586068723	6449.661191015182	7492.4414174795265	252.14394478295998	241.11575026211963	319.3230250980038	220.54480662482504	127.36208884603268	167.78748325325498	237.95837361624143	159.81875890203608	191.4698640049254	157.57101564390572	88.43895473913025	114.56032337645692	70.91856415922513	77.33311575248527	147.61351391512773	155.2306961784372	146.23646354233222
[truncated: 8,580 more rows]
[truncated: 47 more columns]
